# Supplementary material for: 4,4′-{[1,1′-Methyl­enebis(naphthalene-2,1-di­yl)]bis­(­oxymethyl­ene)}di­benzo­nitrile
Source: Acta Crystallogr Sect E Struct Rep Online. 2008 Mar 29;64(Pt 4):o761. doi: 10.1107/S1600536808007629 (PMC2960981; doi:10.1107/S1600536808007629)
Supplement: Supplementary file 1 [file e-64-0o761-sup1.cif]

##############################################################################
###                                                                        ###
###        Electronic paper (Acta Crystallographica Section E)             ###
###                                                                        ###
##############################################################################
#                                                                            #
# This CIF contains the data in a paper accepted for publication in Acta     #
# Crystallographica Section E. It conforms to the requirements of Notes      #
# for Authors for Section E, and has been peer reviewed under the auspices   #
# of the IUCr Commission on Journals.                                        #
#                                                                            #
# Full details of the Crystallographic Information File format               #
# are given in the paper "The Crystallographic Information File (CIF):       #
# a New Standard Archive File for Crystallography" by S. R. Hall, F. H.      #
# Allen and I. D. Brown [Acta Cryst. (1991), A47, 655-685].                  #
#                                                                            #
# The current version of the core CIF dictionary is obtainable from          #
# ftp://ftp.iucr.org/pub/cif_core.dic. The current version number is 2.4.    #
#                                                                            #
# Software is freely available for graphical display of the structure(s) in  #
# this CIF.  For information consult the CIF home page http://www.iucr.org/  #
# cif/home.html                                                              #
#                                                                            #
# This file may be used for bona fide research purposes within the           #
# scientific community so long as proper attribution is given to the journal # 
# article from which it was obtained.                                        #
#                                                                            #
##############################################################################
                                             
data_I
_audit_creation_method     SHELXL-97
_chemical_name_systematic
;
4,4'-{[1,1'-Methylenebis(naphthalene-2,1-diyl)]bis(oxymethylene)}dibenzonitrile
;
_chemical_name_common     ?
_chemical_formula_moiety     'C37 H26 N2 O2'
_chemical_formula_sum     'C37 H26 N2 O2'
_chemical_formula_weight     530.60
_chemical_melting_point     ?
_symmetry_cell_setting     triclinic
_symmetry_space_group_name_H-M     P-1
_symmetry_space_group_name_HALL     '-P 1'
loop_
    _symmetry_equiv_pos_as_xyz
    'x, y, z'
    '-x, -y, -z'
_cell_length_a     14.3054(10)
_cell_length_b     14.4363(8)
_cell_length_c     15.2974(7)
_cell_angle_alpha     67.7010(10)
_cell_angle_beta     83.5890(10)
_cell_angle_gamma     71.7840(10)
_cell_volume     2776.4(3)
_cell_formula_units_Z     4
_cell_measurement_reflns_used     19582
_cell_measurement_theta_min     2.99
_cell_measurement_theta_max     27.49
_cell_measurement_temperature     293(2)
_exptl_crystal_description     'Block'
_exptl_crystal_colour     'Colorless'
_exptl_crystal_size_max     0.2000
_exptl_crystal_size_mid     0.2000
_exptl_crystal_size_min     0.1200
_exptl_crystal_density_diffrn     1.269
_exptl_crystal_density_meas     ?
_exptl_crystal_density_method     'not measured'
_exptl_crystal_F_000     1112
_exptl_absorpt_coefficient_mu     0.079
_exptl_absorpt_correction_type     multi-scan
_exptl_absorpt_process_details     'CrystalClear (Rigaku, 2005)'
_exptl_absorpt_correction_T_min     0.7987
_exptl_absorpt_correction_T_max     1.0000
_exptl_special_details
;
;
_diffrn_ambient_temperature     293(2)
_diffrn_radiation_type     MoK\a
_diffrn_radiation_wavelength     0.71073
_diffrn_radiation_source     'fine-focus sealed tube'
_diffrn_radiation_monochromator     graphite
_diffrn_measurement_device_type     'Rigaku Mercury2'
_diffrn_measurement_method     'CCD_Profile_fitting'
_diffrn_detector_area_resol_mean     13.6612
_diffrn_reflns_number     25739
_diffrn_reflns_av_R_equivalents     0.0760
_diffrn_reflns_av_sigmaI/netI     0.0968
_diffrn_reflns_theta_min     3.00
_diffrn_reflns_theta_max     26.00
_diffrn_reflns_theta_full     26.00
_diffrn_measured_fraction_theta_max     0.997
_diffrn_measured_fraction_theta_full     0.997
_diffrn_reflns_limit_h_min     -17
_diffrn_reflns_limit_h_max     17
_diffrn_reflns_limit_k_min     -17
_diffrn_reflns_limit_k_max     17
_diffrn_reflns_limit_l_min     -18
_diffrn_reflns_limit_l_max     18
_diffrn_standards_number     ?
_diffrn_standards_interval_count     ?
_diffrn_standards_interval_time     ?
_diffrn_standards_decay_%     ?
_refine_special_details
;
Refinement of <i>F</i>^2^ against ALL reflections. The weighted <i>R</i>-factor
<i>wR</i> and goodness of fit <i>S</i> are based on <i>F</i>^2^, conventional
<i>R</i>-factors <i>R</i> are based on <i>F</i>, with <i>F</i> set to zero for
negative <i>F</i>^2^. The threshold expression of <i>F</i>^2^ >
\s(<i>F</i>^2^) is used only for calculating <i>R</i>-factors(gt) <i>etc</i>.
and is not relevant to the choice of reflections for refinement.
<i>R</i>-factors based on <i>F</i>^2^ are statistically about twice as large
as those based on <i>F</i>, and <i>R</i>- factors based on ALL data will be
even larger.
;
_reflns_number_total     10903
_reflns_number_gt     5107
_reflns_threshold_expression     >2sigma(I)
_refine_ls_structure_factor_coef     Fsqd
_refine_ls_matrix_type     full
_refine_ls_R_factor_all     0.1625
_refine_ls_R_factor_gt     0.0699
_refine_ls_wR_factor_gt     0.1650
_refine_ls_wR_factor_ref     0.2058
_refine_ls_goodness_of_fit_ref     0.919
_refine_ls_restrained_S_all     0.919
_refine_ls_number_reflns     10903
_refine_ls_number_parameters     740
_refine_ls_number_restraints     0
_refine_ls_hydrogen_treatment     constr
_refine_ls_weighting_scheme     calc
_refine_ls_weighting_details
         'calc w=1/[\s^2^(Fo^2^)+(0.1000P)^2^+0.0000P] where P=(Fo^2^+2Fc^2^)/3'
_atom_sites_solution_hydrogens     geom
_atom_sites_solution_primary     direct
_atom_sites_solution_secondary     difmap
_refine_ls_shift/su_max     0.001
_refine_ls_shift/su_mean     0.000
_refine_diff_density_max     0.203
_refine_diff_density_min     -0.197
_refine_ls_extinction_method     SHELXL
_refine_ls_extinction_coef     0.0043(9)
_refine_ls_extinction_expression
                                  'Fc^*^=kFc[1+0.001xFc^2^\l^3^/sin(2\q)]^-1/4^'
loop_
    _atom_type_symbol
    _atom_type_description
    _atom_type_scat_dispersion_real
    _atom_type_scat_dispersion_imag
    _atom_type_scat_source
    'C' 'C' 0.0033 0.0016
                         'International Tables Vol C Tables 4.2.6.8 and 6.1.1.4'
    'H' 'H' 0.0000 0.0000
                         'International Tables Vol C Tables 4.2.6.8 and 6.1.1.4'
    'N' 'N' 0.0061 0.0033
                         'International Tables Vol C Tables 4.2.6.8 and 6.1.1.4'
    'O' 'O' 0.0106 0.0060
                         'International Tables Vol C Tables 4.2.6.8 and 6.1.1.4'
_computing_data_collection     'CrystalClear (Rigaku, 2005)'
_computing_cell_refinement     'CrystalClear (Rigaku, 2005)'
_computing_data_reduction     'CrystalClear (Rigaku, 2005)'
_computing_structure_solution     'SHELXTL/PC (Sheldrick, 2008)'
_computing_structure_refinement     'SHELXTL/PC (Sheldrick, 2008)'
_computing_molecular_graphics     'SHELXTL/PC (Sheldrick, 2008)'
_computing_publication_material     'SHELXTL/PC (Sheldrick, 2008)'
loop_
    _atom_site_type_symbol
    _atom_site_label
    _atom_site_fract_x
    _atom_site_fract_y
    _atom_site_fract_z
    _atom_site_U_iso_or_equiv
    _atom_site_adp_type
    _atom_site_calc_flag
    _atom_site_refinement_flags
    _atom_site_occupancy
    _atom_site_disorder_assembly
    _atom_site_disorder_group
    O O3 0.26966(14) 0.69880(16) 0.21213(13) 0.0634(6) Uani d . 1 . .
    O O4 0.36207(15) 0.81079(15) -0.03224(14) 0.0669(6) Uani d . 1 . .
    C C39 0.4200(2) 0.6345(2) 0.14721(19) 0.0509(7) Uani d . 1 . .
    C C40 0.3698(2) 0.6810(2) 0.2090(2) 0.0554(7) Uani d . 1 . .
    C C43 0.5749(2) 0.6332(2) 0.2048(2) 0.0603(8) Uani d . 1 . .
    C C48 0.5251(2) 0.6063(2) 0.1465(2) 0.0560(8) Uani d . 1 . .
    C C66 0.2736(2) 0.7897(2) -0.0247(2) 0.0555(7) Uani d . 1 . .
    C C57 0.2725(2) 0.6903(2) 0.03295(19) 0.0538(7) Uani d . 1 . .
    C C67 0.3682(2) 0.9119(2) -0.0901(2) 0.0630(8) Uani d . 1 . .
    H H67A 0.3205 0.9640 -0.0695 0.076 Uiso calc R 1 . .
    H H67B 0.3527 0.9264 -0.1550 0.076 Uiso calc R 1 . .
    C C58 0.1841(2) 0.6625(3) 0.0399(2) 0.0621(8) Uani d . 1 . .
    C C65 0.1899(2) 0.8644(3) -0.0758(2) 0.0669(9) Uani d . 1 . .
    H H65A 0.1921 0.9316 -0.1133 0.080 Uiso calc R 1 . .
    C C68 0.4692(2) 0.9192(2) -0.0850(2) 0.0566(8) Uani d . 1 . .
    C C41 0.4189(2) 0.7046(2) 0.2687(2) 0.0643(8) Uani d . 1 . .
    H H41A 0.3834 0.7351 0.3106 0.077 Uiso calc R 1 . .
    C C55 0.1075(2) 0.7667(3) 0.2586(2) 0.0657(9) Uani d . 1 . .
    C C71 0.6543(2) 0.9396(2) -0.0771(2) 0.0626(8) Uani d . 1 . .
    C C63 0.1008(2) 0.7371(3) -0.0159(2) 0.0690(9) Uani d . 1 . .
    C C44 0.6786(2) 0.6109(3) 0.1998(2) 0.0746(10) Uani d . 1 . .
    H H44A 0.7110 0.6300 0.2366 0.090 Uiso calc R 1 . .
    C C38 0.3664(2) 0.6112(2) 0.0819(2) 0.0645(8) Uani d . 1 . .
    H H38A 0.4122 0.5982 0.0332 0.077 Uiso calc R 1 . .
    H H38B 0.3512 0.5462 0.1181 0.077 Uiso calc R 1 . .
    C C64 0.1056(2) 0.8380(3) -0.0703(2) 0.0730(10) Uani d . 1 . .
    H H64A 0.0500 0.8882 -0.1034 0.088 Uiso calc R 1 . .
    C C47 0.5846(2) 0.5528(2) 0.0903(2) 0.0679(9) Uani d . 1 . .
    H H47A 0.5547 0.5314 0.0535 0.081 Uiso calc R 1 . .
    C C42 0.5186(2) 0.6828(2) 0.2650(2) 0.0672(9) Uani d . 1 . .
    H H42A 0.5503 0.7011 0.3031 0.081 Uiso calc R 1 . .
    C C51 -0.0371(3) 0.8383(3) 0.1622(2) 0.0794(10) Uani d . 1 . .
    H H51A -0.0681 0.8763 0.1035 0.095 Uiso calc R 1 . .
    C C50 0.0612(3) 0.8243(3) 0.1709(2) 0.0781(10) Uani d . 1 . .
    H H50A 0.0968 0.8532 0.1185 0.094 Uiso calc R 1 . .
    C C53 -0.0442(3) 0.7411(3) 0.3275(3) 0.0812(10) Uani d . 1 . .
    H H53A -0.0797 0.7143 0.3809 0.097 Uiso calc R 1 . .
    C C49 0.2141(2) 0.7550(3) 0.2686(3) 0.0812(10) Uani d . 1 . .
    H H49A 0.2244 0.8235 0.2480 0.097 Uiso calc R 1 . .
    H H49B 0.2346 0.7174 0.3342 0.097 Uiso calc R 1 . .
    C C52 -0.0907(2) 0.7957(3) 0.2409(3) 0.0694(9) Uani d . 1 . .
    C C74 0.7501(3) 0.9521(3) -0.0743(2) 0.0781(10) Uani d . 1 . .
    C C69 0.4996(3) 0.9965(3) -0.1545(2) 0.0836(11) Uani d . 1 . .
    H H69A 0.4581 1.0423 -0.2054 0.100 Uiso calc R 1 . .
    C C45 0.7312(3) 0.5622(3) 0.1420(3) 0.0814(11) Uani d . 1 . .
    H H45A 0.7991 0.5494 0.1387 0.098 Uiso calc R 1 . .
    C C73 0.5313(3) 0.8544(3) -0.0114(3) 0.0875(11) Uani d . 1 . .
    H H73A 0.5111 0.8025 0.0374 0.105 Uiso calc R 1 . .
    C C72 0.6233(3) 0.8633(3) -0.0071(3) 0.0910(12) Uani d . 1 . .
    H H72A 0.6647 0.8171 0.0439 0.109 Uiso calc R 1 . .
    C C46 0.6847(3) 0.5314(3) 0.0881(2) 0.0823(11) Uani d . 1 . .
    H H46A 0.7216 0.4959 0.0502 0.099 Uiso calc R 1 . .
    C C54 0.0543(3) 0.7262(3) 0.3350(2) 0.0756(10) Uani d . 1 . .
    H H54A 0.0854 0.6876 0.3935 0.091 Uiso calc R 1 . .
    N N4 0.8261(2) 0.9621(3) -0.0730(2) 0.1071(11) Uani d . 1 . .
    C C59 0.1737(3) 0.5637(3) 0.0984(3) 0.0874(11) Uani d . 1 . .
    H H59A 0.2256 0.5144 0.1378 0.105 Uiso calc R 1 . .
    C C56 -0.1935(3) 0.8123(3) 0.2335(3) 0.0918(12) Uani d . 1 . .
    C C70 0.5908(3) 1.0077(3) -0.1503(2) 0.0857(11) Uani d . 1 . .
    H H70A 0.6095 1.0620 -0.1974 0.103 Uiso calc R 1 . .
    C C62 0.0143(3) 0.7080(4) -0.0128(3) 0.0978(13) Uani d . 1 . .
    H H62A -0.0401 0.7563 -0.0494 0.117 Uiso calc R 1 . .
    C C60 0.0895(4) 0.5395(4) 0.0981(4) 0.1178(16) Uani d . 1 . .
    H H60A 0.0853 0.4732 0.1363 0.141 Uiso calc R 1 . .
    N N3 -0.2756(3) 0.8256(3) 0.2266(3) 0.1319(15) Uani d . 1 . .
    C C61 0.0098(4) 0.6113(5) 0.0424(4) 0.1282(18) Uani d . 1 . .
    H H61A -0.0470 0.5928 0.0429 0.154 Uiso calc R 1 . .
    O O2 0.29159(14) 0.81321(14) 0.44137(13) 0.0600(5) Uani d . 1 . .
    O O1 0.37325(14) 0.70793(16) 0.69447(14) 0.0655(6) Uani d . 1 . .
    C C11 0.2878(2) 0.6880(2) 0.68556(19) 0.0519(7) Uani d . 1 . .
    C C20 0.4363(2) 0.6956(2) 0.52235(18) 0.0474(7) Uani d . 1 . .
    C C2 0.28969(19) 0.6397(2) 0.62340(18) 0.0469(7) Uani d . 1 . .
    C C8 0.1210(2) 0.6324(2) 0.6724(2) 0.0567(8) Uani d . 1 . .
    C C21 0.5381(2) 0.6702(2) 0.54265(19) 0.0500(7) Uani d . 1 . .
    C C3 0.2070(2) 0.6061(2) 0.61961(19) 0.0503(7) Uani d . 1 . .
    C C1 0.38052(19) 0.6150(2) 0.56354(19) 0.0537(7) Uani d . 1 . .
    H H1A 0.4262 0.5499 0.6022 0.064 Uiso calc R 1 . .
    H H1B 0.3600 0.6027 0.5116 0.064 Uiso calc R 1 . .
    C C29 0.3902(2) 0.7936(2) 0.45917(19) 0.0514(7) Uani d . 1 . .
    C C31 0.1278(2) 0.9257(2) 0.4002(2) 0.0571(7) Uani d . 1 . .
    C C9 0.1215(2) 0.6889(2) 0.7301(2) 0.0636(8) Uani d . 1 . .
    H H9A 0.0653 0.7086 0.7636 0.076 Uiso calc R 1 . .
    C C28 0.4413(2) 0.8665(2) 0.4126(2) 0.0645(8) Uani d . 1 . .
    H H28A 0.4082 0.9322 0.3703 0.077 Uiso calc R 1 . .
    C C12 0.3762(2) 0.7579(3) 0.7566(2) 0.0748(9) Uani d . 1 . .
    H H12A 0.3615 0.7168 0.8204 0.090 Uiso calc R 1 . .
    H H12B 0.3281 0.8266 0.7377 0.090 Uiso calc R 1 . .
    C C10 0.2034(2) 0.7150(2) 0.7375(2) 0.0624(8) Uani d . 1 . .
    H H10A 0.2032 0.7507 0.7769 0.075 Uiso calc R 1 . .
    C C30 0.2349(2) 0.9191(2) 0.3947(2) 0.0689(9) Uani d . 1 . .
    H H30A 0.2545 0.9438 0.3291 0.083 Uiso calc R 1 . .
    H H30B 0.2465 0.9631 0.4245 0.083 Uiso calc R 1 . .
    C C5 0.1268(3) 0.5111(3) 0.5683(2) 0.0770(10) Uani d . 1 . .
    H H5A 0.1292 0.4689 0.5344 0.092 Uiso calc R 1 . .
    C C26 0.5902(2) 0.7451(2) 0.4935(2) 0.0593(8) Uani d . 1 . .
    C C32 0.0666(2) 0.9902(2) 0.3234(2) 0.0676(9) Uani d . 1 . .
    H H32A 0.0927 1.0265 0.2671 0.081 Uiso calc R 1 . .
    C C13 0.4781(2) 0.7679(3) 0.7527(2) 0.0613(8) Uani d . 1 . .
    C C4 0.2055(2) 0.5444(2) 0.5673(2) 0.0613(8) Uani d . 1 . .
    H H4A 0.2600 0.5261 0.5313 0.074 Uiso calc R 1 . .
    C C22 0.5912(2) 0.5769(2) 0.6124(2) 0.0659(8) Uani d . 1 . .
    H H22A 0.5593 0.5270 0.6463 0.079 Uiso calc R 1 . .
    C C36 0.0884(2) 0.8711(2) 0.4832(2) 0.0647(8) Uani d . 1 . .
    H H36A 0.1292 0.8273 0.5353 0.078 Uiso calc R 1 . .
    C C7 0.0396(2) 0.5987(3) 0.6694(2) 0.0761(10) Uani d . 1 . .
    H H7A -0.0168 0.6181 0.7027 0.091 Uiso calc R 1 . .
    C C33 -0.0319(2) 1.0010(2) 0.3292(2) 0.0704(9) Uani d . 1 . .
    H H33A -0.0726 1.0453 0.2772 0.084 Uiso calc R 1 . .
    C C35 -0.0101(2) 0.8811(2) 0.4894(2) 0.0693(9) Uani d . 1 . .
    H H35A -0.0360 0.8439 0.5455 0.083 Uiso calc R 1 . .
    C C16 0.6661(2) 0.7860(3) 0.7443(3) 0.0688(9) Uani d . 1 . .
    C C14 0.5408(3) 0.7126(3) 0.8278(2) 0.0744(9) Uani d . 1 . .
    H H14A 0.5197 0.6684 0.8829 0.089 Uiso calc R 1 . .
    C C15 0.6343(3) 0.7201(3) 0.8244(3) 0.0818(10) Uani d . 1 . .
    H H15A 0.6761 0.6806 0.8764 0.098 Uiso calc R 1 . .
    C C27 0.5380(2) 0.8428(3) 0.4282(2) 0.0710(9) Uani d . 1 . .
    H H27A 0.5711 0.8918 0.3954 0.085 Uiso calc R 1 . .
    C C34 -0.0714(2) 0.9465(2) 0.4122(2) 0.0650(8) Uani d . 1 . .
    C C18 0.5096(3) 0.8351(3) 0.6723(2) 0.0743(9) Uani d . 1 . .
    H H18A 0.4671 0.8750 0.6209 0.089 Uiso calc R 1 . .
    C C23 0.6873(3) 0.5573(3) 0.6319(3) 0.0803(10) Uani d . 1 . .
    H H23A 0.7199 0.4944 0.6783 0.096 Uiso calc R 1 . .
    C C25 0.6896(2) 0.7216(3) 0.5146(3) 0.0766(10) Uani d . 1 . .
    H H25A 0.7238 0.7694 0.4811 0.092 Uiso calc R 1 . .
    C C24 0.7376(3) 0.6300(3) 0.5835(3) 0.0856(11) Uani d . 1 . .
    H H24A 0.8031 0.6165 0.5978 0.103 Uiso calc R 1 . .
    C C6 0.0417(3) 0.5386(3) 0.6190(3) 0.0867(11) Uani d . 1 . .
    H H6A -0.0123 0.5161 0.6181 0.104 Uiso calc R 1 . .
    C C19 0.7637(3) 0.7936(3) 0.7400(3) 0.0975(13) Uani d . 1 . .
    C C17 0.6033(3) 0.8437(3) 0.6675(3) 0.0784(10) Uani d . 1 . .
    H H17A 0.6244 0.8882 0.6126 0.094 Uiso calc R 1 . .
    C C37 -0.1753(3) 0.9587(3) 0.4192(3) 0.0902(12) Uani d . 1 . .
    N N1 -0.2582(3) 0.9711(3) 0.4230(3) 0.1288(14) Uani d . 1 . .
    N N2 0.8419(3) 0.7993(3) 0.7366(4) 0.1477(17) Uani d . 1 . .
loop_
    _atom_site_aniso_label
    _atom_site_aniso_U_11
    _atom_site_aniso_U_22
    _atom_site_aniso_U_33
    _atom_site_aniso_U_12
    _atom_site_aniso_U_13
    _atom_site_aniso_U_23
    O3 0.0591(13) 0.0789(15) 0.0610(13) -0.0161(11) 0.0038(10) -0.0394(12)
    O4 0.0672(14) 0.0583(14) 0.0702(14) -0.0220(11) 0.0007(11) -0.0152(11)
    C39 0.0581(18) 0.0440(16) 0.0450(16) -0.0112(13) -0.0009(14) -0.0131(14)
    C40 0.0576(19) 0.0544(18) 0.0520(18) -0.0158(14) -0.0053(15) -0.0160(15)
    C43 0.062(2) 0.0501(18) 0.0533(19) -0.0126(15) -0.0068(16) -0.0039(15)
    C48 0.066(2) 0.0438(17) 0.0470(17) -0.0146(14) -0.0018(15) -0.0054(14)
    C66 0.0531(19) 0.064(2) 0.0522(18) -0.0177(16) 0.0011(14) -0.0239(16)
    C57 0.0615(19) 0.060(2) 0.0451(17) -0.0192(15) 0.0059(14) -0.0254(15)
    C67 0.077(2) 0.054(2) 0.0571(19) -0.0201(16) 0.0017(16) -0.0178(16)
    C58 0.066(2) 0.082(2) 0.0522(19) -0.0289(18) 0.0149(16) -0.0383(18)
    C65 0.065(2) 0.074(2) 0.0549(19) -0.0164(18) 0.0005(16) -0.0206(17)
    C68 0.071(2) 0.0521(19) 0.0490(18) -0.0206(16) 0.0041(16) -0.0203(16)
    C41 0.068(2) 0.065(2) 0.062(2) -0.0130(16) -0.0043(16) -0.0293(17)
    C55 0.063(2) 0.074(2) 0.071(2) -0.0142(17) -0.0005(18) -0.0432(19)
    C71 0.067(2) 0.064(2) 0.059(2) -0.0223(17) 0.0048(17) -0.0240(18)
    C63 0.059(2) 0.101(3) 0.061(2) -0.028(2) 0.0092(17) -0.044(2)
    C44 0.067(2) 0.063(2) 0.072(2) -0.0175(17) -0.0169(18) 0.0029(18)
    C38 0.074(2) 0.060(2) 0.062(2) -0.0173(16) -0.0022(17) -0.0253(17)
    C64 0.069(2) 0.096(3) 0.0494(19) -0.013(2) -0.0049(16) -0.028(2)
    C47 0.072(2) 0.065(2) 0.0538(19) -0.0091(17) -0.0032(17) -0.0151(17)
    C42 0.077(2) 0.064(2) 0.062(2) -0.0214(17) -0.0155(18) -0.0186(17)
    C51 0.078(3) 0.095(3) 0.065(2) -0.012(2) -0.0061(19) -0.037(2)
    C50 0.074(2) 0.107(3) 0.062(2) -0.027(2) 0.0119(19) -0.043(2)
    C53 0.073(2) 0.068(2) 0.087(3) -0.0241(19) 0.007(2) -0.010(2)
    C49 0.069(2) 0.099(3) 0.088(3) -0.0132(19) 0.0066(19) -0.059(2)
    C52 0.061(2) 0.060(2) 0.086(3) -0.0101(16) -0.0047(19) -0.030(2)
    C74 0.081(3) 0.084(3) 0.069(2) -0.028(2) 0.010(2) -0.0269(19)
    C69 0.070(2) 0.080(3) 0.070(2) -0.0226(19) 0.0020(18) 0.0069(19)
    C45 0.059(2) 0.074(2) 0.076(3) -0.0087(19) 0.004(2) 0.000(2)
    C73 0.101(3) 0.076(3) 0.080(3) -0.050(2) -0.023(2) 0.003(2)
    C72 0.104(3) 0.074(3) 0.082(3) -0.043(2) -0.030(2) 0.007(2)
    C46 0.074(3) 0.080(3) 0.064(2) -0.002(2) 0.0036(19) -0.014(2)
    C54 0.079(3) 0.068(2) 0.066(2) -0.0145(18) -0.0033(19) -0.0138(18)
    N4 0.082(2) 0.123(3) 0.118(3) -0.044(2) 0.006(2) -0.036(2)
    C59 0.091(3) 0.094(3) 0.089(3) -0.050(2) 0.026(2) -0.035(2)
    C56 0.069(3) 0.086(3) 0.121(3) -0.020(2) -0.006(2) -0.040(2)
    C70 0.074(2) 0.086(3) 0.071(2) -0.031(2) 0.009(2) 0.005(2)
    C62 0.070(3) 0.135(4) 0.108(3) -0.040(3) 0.011(2) -0.060(3)
    C60 0.112(4) 0.127(4) 0.128(4) -0.073(3) 0.043(3) -0.043(3)
    N3 0.074(2) 0.126(3) 0.184(4) -0.022(2) -0.020(3) -0.043(3)
    C61 0.090(4) 0.167(6) 0.160(5) -0.072(4) 0.034(4) -0.075(4)
    O2 0.0603(13) 0.0508(13) 0.0619(13) -0.0136(10) -0.0079(10) -0.0127(10)
    O1 0.0646(13) 0.0876(16) 0.0647(14) -0.0324(11) 0.0146(11) -0.0454(12)
    C11 0.0532(18) 0.0522(18) 0.0495(17) -0.0158(14) 0.0067(14) -0.0193(14)
    C20 0.0566(18) 0.0490(17) 0.0414(15) -0.0194(14) 0.0091(13) -0.0210(14)
    C2 0.0528(17) 0.0421(16) 0.0400(15) -0.0121(13) 0.0044(13) -0.0114(13)
    C8 0.0553(19) 0.0473(18) 0.0538(18) -0.0127(14) -0.0003(15) -0.0053(15)
    C21 0.0542(18) 0.0563(19) 0.0450(16) -0.0155(14) 0.0034(14) -0.0257(15)
    C3 0.0515(17) 0.0439(16) 0.0476(17) -0.0166(13) 0.0000(13) -0.0061(14)
    C1 0.0555(18) 0.0493(17) 0.0538(18) -0.0152(14) 0.0042(14) -0.0175(14)
    C29 0.0531(18) 0.0534(19) 0.0475(17) -0.0159(14) -0.0036(14) -0.0170(15)
    C31 0.063(2) 0.0485(18) 0.0542(19) -0.0136(14) -0.0005(15) -0.0148(15)
    C9 0.060(2) 0.060(2) 0.061(2) -0.0140(16) 0.0150(16) -0.0173(16)
    C28 0.073(2) 0.059(2) 0.0549(19) -0.0288(17) 0.0006(16) -0.0067(16)
    C12 0.079(2) 0.092(3) 0.074(2) -0.0311(19) 0.0112(18) -0.050(2)
    C10 0.064(2) 0.062(2) 0.061(2) -0.0156(16) 0.0117(16) -0.0274(17)
    C30 0.069(2) 0.055(2) 0.070(2) -0.0132(16) 0.0013(17) -0.0136(17)
    C5 0.086(3) 0.078(2) 0.079(2) -0.037(2) -0.001(2) -0.030(2)
    C26 0.058(2) 0.065(2) 0.0586(19) -0.0217(16) 0.0026(16) -0.0253(17)
    C32 0.075(2) 0.065(2) 0.0475(18) -0.0105(17) -0.0009(16) -0.0122(16)
    C13 0.064(2) 0.070(2) 0.065(2) -0.0228(17) 0.0056(17) -0.0400(18)
    C4 0.067(2) 0.064(2) 0.0585(19) -0.0261(16) 0.0027(16) -0.0226(16)
    C22 0.061(2) 0.064(2) 0.065(2) -0.0114(16) -0.0002(16) -0.0211(18)
    C36 0.069(2) 0.053(2) 0.061(2) -0.0094(16) -0.0079(17) -0.0138(16)
    C7 0.056(2) 0.076(2) 0.084(3) -0.0247(18) 0.0075(18) -0.014(2)
    C33 0.069(2) 0.069(2) 0.058(2) -0.0077(17) -0.0107(17) -0.0143(18)
    C35 0.076(2) 0.055(2) 0.065(2) -0.0172(17) 0.0019(18) -0.0108(17)
    C16 0.064(2) 0.067(2) 0.085(3) -0.0210(18) 0.007(2) -0.039(2)
    C14 0.071(2) 0.079(2) 0.071(2) -0.0245(19) 0.0036(19) -0.0241(19)
    C15 0.073(2) 0.084(3) 0.079(3) -0.016(2) -0.011(2) -0.022(2)
    C27 0.071(2) 0.076(2) 0.067(2) -0.0402(19) 0.0097(18) -0.0160(19)
    C34 0.064(2) 0.054(2) 0.073(2) -0.0085(16) -0.0065(18) -0.0247(18)
    C18 0.080(2) 0.084(3) 0.062(2) -0.029(2) -0.0035(18) -0.0247(19)
    C23 0.065(2) 0.080(3) 0.088(3) -0.009(2) -0.006(2) -0.030(2)
    C25 0.059(2) 0.090(3) 0.089(3) -0.0289(19) 0.0112(19) -0.039(2)
    C24 0.055(2) 0.101(3) 0.108(3) -0.011(2) -0.005(2) -0.054(3)
    C6 0.067(2) 0.087(3) 0.112(3) -0.034(2) -0.003(2) -0.034(2)
    C19 0.075(3) 0.087(3) 0.141(4) -0.026(2) 0.005(3) -0.054(3)
    C17 0.101(3) 0.072(2) 0.072(2) -0.045(2) 0.016(2) -0.025(2)
    C37 0.074(3) 0.076(3) 0.117(3) -0.019(2) -0.009(2) -0.030(2)
    N1 0.082(2) 0.106(3) 0.177(4) -0.021(2) -0.014(3) -0.030(3)
    N2 0.083(3) 0.128(3) 0.244(5) -0.043(2) 0.005(3) -0.073(3)
_geom_special_details
;
All e.s.d.'s (except the e.s.d. in the dihedral angle between two l.s. planes)
are estimated using the full covariance matrix. The cell e.s.d.'s are taken
into account individually in the estimation of e.s.d.'s in distances, angles
and torsion angles; correlations between e.s.d.'s in cell parameters are only
used when they are defined by crystal symmetry. An approximate (isotropic)
treatment of cell e.s.d.'s is used for estimating e.s.d.'s involving l.s.
planes.
;
loop_
    _geom_bond_atom_site_label_1
    _geom_bond_atom_site_label_2
    _geom_bond_site_symmetry_2
    _geom_bond_distance
    _geom_bond_publ_flag
    O3 C40 . 1.373(3) ?
    O3 C49 . 1.419(3) ?
    O4 C66 . 1.375(3) ?
    O4 C67 . 1.416(3) ?
    C39 C40 . 1.374(4) ?
    C39 C48 . 1.429(4) ?
    C39 C38 . 1.513(4) ?
    C40 C41 . 1.404(4) ?
    C43 C44 . 1.417(4) ?
    C43 C42 . 1.409(4) ?
    C43 C48 . 1.425(4) ?
    C48 C47 . 1.411(4) ?
    C66 C57 . 1.374(4) ?
    C66 C65 . 1.403(4) ?
    C57 C58 . 1.423(4) ?
    C57 C38 . 1.512(4) ?
    C67 C68 . 1.494(4) ?
    C67 H67A . 0.9700 ?
    C67 H67B . 0.9700 ?
    C58 C63 . 1.427(4) ?
    C58 C59 . 1.411(4) ?
    C65 C64 . 1.358(4) ?
    C65 H65A . 0.9300 ?
    C68 C73 . 1.355(4) ?
    C68 C69 . 1.366(4) ?
    C41 C42 . 1.360(4) ?
    C41 H41A . 0.9300 ?
    C55 C54 . 1.360(4) ?
    C55 C50 . 1.392(4) ?
    C55 C49 . 1.500(4) ?
    C71 C70 . 1.370(4) ?
    C71 C72 . 1.364(4) ?
    C71 C74 . 1.444(5) ?
    C63 C64 . 1.396(4) ?
    C63 C62 . 1.417(5) ?
    C44 C45 . 1.354(5) ?
    C44 H44A . 0.9300 ?
    C38 H38A . 0.9700 ?
    C38 H38B . 0.9700 ?
    C64 H64A . 0.9300 ?
    C47 C46 . 1.366(4) ?
    C47 H47A . 0.9300 ?
    C42 H42A . 0.9300 ?
    C51 C50 . 1.370(4) ?
    C51 C52 . 1.395(4) ?
    C51 H51A . 0.9300 ?
    C50 H50A . 0.9300 ?
    C53 C54 . 1.368(4) ?
    C53 C52 . 1.377(4) ?
    C53 H53A . 0.9300 ?
    C49 H49A . 0.9700 ?
    C49 H49B . 0.9700 ?
    C52 C56 . 1.425(5) ?
    C74 N4 . 1.144(4) ?
    C69 C70 . 1.375(4) ?
    C69 H69A . 0.9300 ?
    C45 C46 . 1.382(5) ?
    C45 H45A . 0.9300 ?
    C73 C72 . 1.373(4) ?
    C73 H73A . 0.9300 ?
    C72 H72A . 0.9300 ?
    C46 H46A . 0.9300 ?
    C54 H54A . 0.9300 ?
    C59 C60 . 1.356(5) ?
    C59 H59A . 0.9300 ?
    C56 N3 . 1.139(4) ?
    C70 H70A . 0.9300 ?
    C62 C61 . 1.348(6) ?
    C62 H62A . 0.9300 ?
    C60 C61 . 1.382(6) ?
    C60 H60A . 0.9300 ?
    C61 H61A . 0.9300 ?
    O2 C29 . 1.386(3) ?
    O2 C30 . 1.425(3) ?
    O1 C11 . 1.372(3) ?
    O1 C12 . 1.405(3) ?
    C11 C2 . 1.370(3) ?
    C11 C10 . 1.402(4) ?
    C20 C29 . 1.376(4) ?
    C20 C21 . 1.426(4) ?
    C20 C1 . 1.516(3) ?
    C2 C3 . 1.426(3) ?
    C2 C1 . 1.532(3) ?
    C8 C9 . 1.413(4) ?
    C8 C7 . 1.406(4) ?
    C8 C3 . 1.425(4) ?
    C21 C22 . 1.407(4) ?
    C21 C26 . 1.431(4) ?
    C3 C4 . 1.411(4) ?
    C1 H1A . 0.9700 ?
    C1 H1B . 0.9700 ?
    C29 C28 . 1.396(4) ?
    C31 C36 . 1.383(4) ?
    C31 C32 . 1.380(4) ?
    C31 C30 . 1.500(4) ?
    C9 C10 . 1.365(4) ?
    C9 H9A . 0.9300 ?
    C28 C27 . 1.342(4) ?
    C28 H28A . 0.9300 ?
    C12 C13 . 1.502(4) ?
    C12 H12A . 0.9700 ?
    C12 H12B . 0.9700 ?
    C10 H10A . 0.9300 ?
    C30 H30A . 0.9700 ?
    C30 H30B . 0.9700 ?
    C5 C4 . 1.352(4) ?
    C5 C6 . 1.401(5) ?
    C5 H5A . 0.9300 ?
    C26 C25 . 1.401(4) ?
    C26 C27 . 1.408(4) ?
    C32 C33 . 1.364(4) ?
    C32 H32A . 0.9300 ?
    C13 C18 . 1.378(4) ?
    C13 C14 . 1.359(4) ?
    C4 H4A . 0.9300 ?
    C22 C23 . 1.359(4) ?
    C22 H22A . 0.9300 ?
    C36 C35 . 1.368(4) ?
    C36 H36A . 0.9300 ?
    C7 C6 . 1.354(5) ?
    C7 H7A . 0.9300 ?
    C33 C34 . 1.383(4) ?
    C33 H33A . 0.9300 ?
    C35 C34 . 1.386(4) ?
    C35 H35A . 0.9300 ?
    C16 C15 . 1.369(4) ?
    C16 C17 . 1.381(5) ?
    C16 C19 . 1.427(5) ?
    C14 C15 . 1.369(4) ?
    C14 H14A . 0.9300 ?
    C15 H15A . 0.9300 ?
    C27 H27A . 0.9300 ?
    C34 C37 . 1.437(5) ?
    C18 C17 . 1.376(4) ?
    C18 H18A . 0.9300 ?
    C23 C24 . 1.390(5) ?
    C23 H23A . 0.9300 ?
    C25 C24 . 1.366(5) ?
    C25 H25A . 0.9300 ?
    C24 H24A . 0.9300 ?
    C6 H6A . 0.9300 ?
    C19 N2 . 1.141(4) ?
    C17 H17A . 0.9300 ?
    C37 N1 . 1.141(4) ?
loop_
    _geom_angle_atom_site_label_1
    _geom_angle_atom_site_label_2
    _geom_angle_atom_site_label_3
    _geom_angle_site_symmetry_1
    _geom_angle_site_symmetry_3
    _geom_angle
    _geom_angle_publ_flag
    C40 O3 C49 . . 118.1(2) ?
    C66 O4 C67 . . 119.2(2) ?
    C40 C39 C48 . . 118.8(3) ?
    C40 C39 C38 . . 121.4(3) ?
    C48 C39 C38 . . 119.9(3) ?
    O3 C40 C39 . . 116.4(2) ?
    O3 C40 C41 . . 121.9(3) ?
    C39 C40 C41 . . 121.7(3) ?
    C44 C43 C42 . . 121.9(3) ?
    C44 C43 C48 . . 119.5(3) ?
    C42 C43 C48 . . 118.5(3) ?
    C39 C48 C43 . . 119.5(3) ?
    C39 C48 C47 . . 123.9(3) ?
    C43 C48 C47 . . 116.6(3) ?
    C57 C66 O4 . . 116.3(3) ?
    C57 C66 C65 . . 121.8(3) ?
    O4 C66 C65 . . 121.8(3) ?
    C66 C57 C58 . . 118.8(3) ?
    C66 C57 C38 . . 119.5(3) ?
    C58 C57 C38 . . 121.6(3) ?
    O4 C67 C68 . . 110.4(2) ?
    O4 C67 H67A . . 109.6 ?
    C68 C67 H67A . . 109.6 ?
    O4 C67 H67B . . 109.6 ?
    C68 C67 H67B . . 109.6 ?
    H67A C67 H67B . . 108.1 ?
    C63 C58 C57 . . 119.1(3) ?
    C63 C58 C59 . . 117.2(3) ?
    C57 C58 C59 . . 123.7(3) ?
    C64 C65 C66 . . 119.7(3) ?
    C64 C65 H65A . . 120.1 ?
    C66 C65 H65A . . 120.1 ?
    C73 C68 C69 . . 118.0(3) ?
    C73 C68 C67 . . 122.5(3) ?
    C69 C68 C67 . . 119.5(3) ?
    C42 C41 C40 . . 119.8(3) ?
    C42 C41 H41A . . 120.1 ?
    C40 C41 H41A . . 120.1 ?
    C54 C55 C50 . . 119.5(3) ?
    C54 C55 C49 . . 120.8(3) ?
    C50 C55 C49 . . 119.6(3) ?
    C70 C71 C72 . . 118.4(3) ?
    C70 C71 C74 . . 119.7(3) ?
    C72 C71 C74 . . 121.9(3) ?
    C64 C63 C58 . . 119.2(3) ?
    C64 C63 C62 . . 121.5(4) ?
    C58 C63 C62 . . 119.3(4) ?
    C45 C44 C43 . . 120.9(3) ?
    C45 C44 H44A . . 119.6 ?
    C43 C44 H44A . . 119.6 ?
    C57 C38 C39 . . 119.8(2) ?
    C57 C38 H38A . . 107.4 ?
    C39 C38 H38A . . 107.4 ?
    C57 C38 H38B . . 107.4 ?
    C39 C38 H38B . . 107.4 ?
    H38A C38 H38B . . 106.9 ?
    C65 C64 C63 . . 121.3(3) ?
    C65 C64 H64A . . 119.4 ?
    C63 C64 H64A . . 119.4 ?
    C46 C47 C48 . . 122.3(3) ?
    C46 C47 H47A . . 118.9 ?
    C48 C47 H47A . . 118.9 ?
    C41 C42 C43 . . 121.5(3) ?
    C41 C42 H42A . . 119.3 ?
    C43 C42 H42A . . 119.3 ?
    C50 C51 C52 . . 120.2(3) ?
    C50 C51 H51A . . 119.9 ?
    C52 C51 H51A . . 119.9 ?
    C51 C50 C55 . . 119.8(3) ?
    C51 C50 H50A . . 120.1 ?
    C55 C50 H50A . . 120.1 ?
    C54 C53 C52 . . 120.0(3) ?
    C54 C53 H53A . . 120.0 ?
    C52 C53 H53A . . 120.0 ?
    O3 C49 C55 . . 108.1(2) ?
    O3 C49 H49A . . 110.1 ?
    C55 C49 H49A . . 110.1 ?
    O3 C49 H49B . . 110.1 ?
    C55 C49 H49B . . 110.1 ?
    H49A C49 H49B . . 108.4 ?
    C53 C52 C51 . . 119.2(3) ?
    C53 C52 C56 . . 119.9(4) ?
    C51 C52 C56 . . 120.8(3) ?
    N4 C74 C71 . . 179.2(4) ?
    C68 C69 C70 . . 121.0(3) ?
    C68 C69 H69A . . 119.5 ?
    C70 C69 H69A . . 119.5 ?
    C44 C45 C46 . . 120.5(3) ?
    C44 C45 H45A . . 119.8 ?
    C46 C45 H45A . . 119.8 ?
    C68 C73 C72 . . 121.7(3) ?
    C68 C73 H73A . . 119.1 ?
    C72 C73 H73A . . 119.1 ?
    C71 C72 C73 . . 120.3(3) ?
    C71 C72 H72A . . 119.8 ?
    C73 C72 H72A . . 119.8 ?
    C47 C46 C45 . . 120.2(3) ?
    C47 C46 H46A . . 119.9 ?
    C45 C46 H46A . . 119.9 ?
    C55 C54 C53 . . 121.3(3) ?
    C55 C54 H54A . . 119.4 ?
    C53 C54 H54A . . 119.4 ?
    C60 C59 C58 . . 121.2(4) ?
    C60 C59 H59A . . 119.4 ?
    C58 C59 H59A . . 119.4 ?
    N3 C56 C52 . . 179.3(5) ?
    C71 C70 C69 . . 120.5(3) ?
    C71 C70 H70A . . 119.7 ?
    C69 C70 H70A . . 119.7 ?
    C61 C62 C63 . . 120.8(4) ?
    C61 C62 H62A . . 119.6 ?
    C63 C62 H62A . . 119.6 ?
    C59 C60 C61 . . 121.4(5) ?
    C59 C60 H60A . . 119.3 ?
    C61 C60 H60A . . 119.3 ?
    C62 C61 C60 . . 120.1(5) ?
    C62 C61 H61A . . 119.9 ?
    C60 C61 H61A . . 119.9 ?
    C29 O2 C30 . . 118.0(2) ?
    C11 O1 C12 . . 119.2(2) ?
    C2 C11 O1 . . 116.2(2) ?
    C2 C11 C10 . . 121.8(3) ?
    O1 C11 C10 . . 122.0(3) ?
    C29 C20 C21 . . 118.6(2) ?
    C29 C20 C1 . . 119.8(2) ?
    C21 C20 C1 . . 121.4(2) ?
    C11 C2 C3 . . 118.4(2) ?
    C11 C2 C1 . . 121.5(2) ?
    C3 C2 C1 . . 119.9(2) ?
    C9 C8 C7 . . 121.5(3) ?
    C9 C8 C3 . . 118.4(3) ?
    C7 C8 C3 . . 120.1(3) ?
    C22 C21 C20 . . 124.0(3) ?
    C22 C21 C26 . . 116.7(3) ?
    C20 C21 C26 . . 119.2(3) ?
    C4 C3 C8 . . 116.6(3) ?
    C4 C3 C2 . . 123.4(3) ?
    C8 C3 C2 . . 120.0(3) ?
    C20 C1 C2 . . 118.0(2) ?
    C20 C1 H1A . . 107.8 ?
    C2 C1 H1A . . 107.8 ?
    C20 C1 H1B . . 107.8 ?
    C2 C1 H1B . . 107.8 ?
    H1A C1 H1B . . 107.1 ?
    C20 C29 O2 . . 116.0(2) ?
    C20 C29 C28 . . 121.6(3) ?
    O2 C29 C28 . . 122.4(3) ?
    C36 C31 C32 . . 119.2(3) ?
    C36 C31 C30 . . 120.5(3) ?
    C32 C31 C30 . . 120.2(3) ?
    C10 C9 C8 . . 120.9(3) ?
    C10 C9 H9A . . 119.5 ?
    C8 C9 H9A . . 119.5 ?
    C27 C28 C29 . . 120.7(3) ?
    C27 C28 H28A . . 119.7 ?
    C29 C28 H28A . . 119.7 ?
    O1 C12 C13 . . 107.4(2) ?
    O1 C12 H12A . . 110.2 ?
    C13 C12 H12A . . 110.2 ?
    O1 C12 H12B . . 110.2 ?
    C13 C12 H12B . . 110.2 ?
    H12A C12 H12B . . 108.5 ?
    C9 C10 C11 . . 120.1(3) ?
    C9 C10 H10A . . 120.0 ?
    C11 C10 H10A . . 120.0 ?
    O2 C30 C31 . . 109.4(2) ?
    O2 C30 H30A . . 109.8 ?
    C31 C30 H30A . . 109.8 ?
    O2 C30 H30B . . 109.8 ?
    C31 C30 H30B . . 109.8 ?
    H30A C30 H30B . . 108.2 ?
    C4 C5 C6 . . 121.8(3) ?
    C4 C5 H5A . . 119.1 ?
    C6 C5 H5A . . 119.1 ?
    C25 C26 C27 . . 121.8(3) ?
    C25 C26 C21 . . 119.5(3) ?
    C27 C26 C21 . . 118.6(3) ?
    C33 C32 C31 . . 120.7(3) ?
    C33 C32 H32A . . 119.7 ?
    C31 C32 H32A . . 119.7 ?
    C18 C13 C14 . . 118.5(3) ?
    C18 C13 C12 . . 120.2(3) ?
    C14 C13 C12 . . 121.3(3) ?
    C5 C4 C3 . . 121.5(3) ?
    C5 C4 H4A . . 119.2 ?
    C3 C4 H4A . . 119.2 ?
    C23 C22 C21 . . 122.2(3) ?
    C23 C22 H22A . . 118.9 ?
    C21 C22 H22A . . 118.9 ?
    C31 C36 C35 . . 120.4(3) ?
    C31 C36 H36A . . 119.8 ?
    C35 C36 H36A . . 119.8 ?
    C6 C7 C8 . . 121.4(3) ?
    C6 C7 H7A . . 119.3 ?
    C8 C7 H7A . . 119.3 ?
    C32 C33 C34 . . 120.2(3) ?
    C32 C33 H33A . . 119.9 ?
    C34 C33 H33A . . 119.9 ?
    C36 C35 C34 . . 120.1(3) ?
    C36 C35 H35A . . 119.9 ?
    C34 C35 H35A . . 119.9 ?
    C15 C16 C17 . . 119.3(3) ?
    C15 C16 C19 . . 120.2(4) ?
    C17 C16 C19 . . 120.5(4) ?
    C15 C14 C13 . . 121.7(3) ?
    C15 C14 H14A . . 119.1 ?
    C13 C14 H14A . . 119.1 ?
    C14 C15 C16 . . 119.9(3) ?
    C14 C15 H15A . . 120.0 ?
    C16 C15 H15A . . 120.0 ?
    C28 C27 C26 . . 121.3(3) ?
    C28 C27 H27A . . 119.4 ?
    C26 C27 H27A . . 119.4 ?
    C33 C34 C35 . . 119.4(3) ?
    C33 C34 C37 . . 120.4(3) ?
    C35 C34 C37 . . 120.2(3) ?
    C13 C18 C17 . . 120.6(3) ?
    C13 C18 H18A . . 119.7 ?
    C17 C18 H18A . . 119.7 ?
    C22 C23 C24 . . 120.8(3) ?
    C22 C23 H23A . . 119.6 ?
    C24 C23 H23A . . 119.6 ?
    C24 C25 C26 . . 121.5(3) ?
    C24 C25 H25A . . 119.3 ?
    C26 C25 H25A . . 119.3 ?
    C25 C24 C23 . . 119.3(3) ?
    C25 C24 H24A . . 120.4 ?
    C23 C24 H24A . . 120.4 ?
    C7 C6 C5 . . 118.6(3) ?
    C7 C6 H6A . . 120.7 ?
    C5 C6 H6A . . 120.7 ?
    N2 C19 C16 . . 179.8(5) ?
    C18 C17 C16 . . 119.9(3) ?
    C18 C17 H17A . . 120.0 ?
    C16 C17 H17A . . 120.0 ?
    N1 C37 C34 . . 178.2(5) ?
loop_
    _geom_torsion_atom_site_label_1
    _geom_torsion_atom_site_label_2
    _geom_torsion_atom_site_label_3
    _geom_torsion_atom_site_label_4
    _geom_torsion_site_symmetry_1
    _geom_torsion_site_symmetry_2
    _geom_torsion_site_symmetry_3
    _geom_torsion_site_symmetry_4
    _geom_torsion
    _geom_torsion_publ_flag
    C49 O3 C40 C39 . . . . -174.5(3) ?
    C49 O3 C40 C41 . . . . 8.4(4) ?
    C48 C39 C40 O3 . . . . -174.9(2) ?
    C38 C39 C40 O3 . . . . 4.0(4) ?
    C48 C39 C40 C41 . . . . 2.2(4) ?
    C38 C39 C40 C41 . . . . -178.9(3) ?
    C40 C39 C48 C43 . . . . -4.2(4) ?
    C38 C39 C48 C43 . . . . 176.9(2) ?
    C40 C39 C48 C47 . . . . 176.2(3) ?
    C38 C39 C48 C47 . . . . -2.8(4) ?
    C44 C43 C48 C39 . . . . -176.2(3) ?
    C42 C43 C48 C39 . . . . 2.9(4) ?
    C44 C43 C48 C47 . . . . 3.5(4) ?
    C42 C43 C48 C47 . . . . -177.4(3) ?
    C67 O4 C66 C57 . . . . -179.7(2) ?
    C67 O4 C66 C65 . . . . 2.7(4) ?
    O4 C66 C57 C58 . . . . -177.0(2) ?
    C65 C66 C57 C58 . . . . 0.6(4) ?
    O4 C66 C57 C38 . . . . -1.2(4) ?
    C65 C66 C57 C38 . . . . 176.5(3) ?
    C66 O4 C67 C68 . . . . 177.6(2) ?
    C66 C57 C58 C63 . . . . 2.5(4) ?
    C38 C57 C58 C63 . . . . -173.2(2) ?
    C66 C57 C58 C59 . . . . -178.5(3) ?
    C38 C57 C58 C59 . . . . 5.7(4) ?
    C57 C66 C65 C64 . . . . -1.4(4) ?
    O4 C66 C65 C64 . . . . 176.1(3) ?
    O4 C67 C68 C73 . . . . -22.2(4) ?
    O4 C67 C68 C69 . . . . 160.6(3) ?
    O3 C40 C41 C42 . . . . 178.0(3) ?
    C39 C40 C41 C42 . . . . 1.0(4) ?
    C57 C58 C63 C64 . . . . -4.9(4) ?
    C59 C58 C63 C64 . . . . 176.0(3) ?
    C57 C58 C63 C62 . . . . 176.8(3) ?
    C59 C58 C63 C62 . . . . -2.3(4) ?
    C42 C43 C44 C45 . . . . 179.3(3) ?
    C48 C43 C44 C45 . . . . -1.6(4) ?
    C66 C57 C38 C39 . . . . 58.2(4) ?
    C58 C57 C38 C39 . . . . -126.0(3) ?
    C40 C39 C38 C57 . . . . 41.0(4) ?
    C48 C39 C38 C57 . . . . -140.1(3) ?
    C66 C65 C64 C63 . . . . -1.1(5) ?
    C58 C63 C64 C65 . . . . 4.3(5) ?
    C62 C63 C64 C65 . . . . -177.5(3) ?
    C39 C48 C47 C46 . . . . 176.9(3) ?
    C43 C48 C47 C46 . . . . -2.8(4) ?
    C40 C41 C42 C43 . . . . -2.4(5) ?
    C44 C43 C42 C41 . . . . 179.4(3) ?
    C48 C43 C42 C41 . . . . 0.4(4) ?
    C52 C51 C50 C55 . . . . 0.5(5) ?
    C54 C55 C50 C51 . . . . -1.0(5) ?
    C49 C55 C50 C51 . . . . -177.7(3) ?
    C40 O3 C49 C55 . . . . 178.5(3) ?
    C54 C55 C49 O3 . . . . 119.6(3) ?
    C50 C55 C49 O3 . . . . -63.8(4) ?
    C54 C53 C52 C51 . . . . -2.1(5) ?
    C54 C53 C52 C56 . . . . -179.2(3) ?
    C50 C51 C52 C53 . . . . 1.0(5) ?
    C50 C51 C52 C56 . . . . 178.1(3) ?
    C73 C68 C69 C70 . . . . 0.5(5) ?
    C67 C68 C69 C70 . . . . 177.7(3) ?
    C43 C44 C45 C46 . . . . -1.3(5) ?
    C69 C68 C73 C72 . . . . -1.7(5) ?
    C67 C68 C73 C72 . . . . -178.9(3) ?
    C70 C71 C72 C73 . . . . 1.3(5) ?
    C74 C71 C72 C73 . . . . 179.2(3) ?
    C68 C73 C72 C71 . . . . 0.8(6) ?
    C48 C47 C46 C45 . . . . 0.0(5) ?
    C44 C45 C46 C47 . . . . 2.1(5) ?
    C50 C55 C54 C53 . . . . -0.1(5) ?
    C49 C55 C54 C53 . . . . 176.5(3) ?
    C52 C53 C54 C55 . . . . 1.7(5) ?
    C63 C58 C59 C60 . . . . 2.9(5) ?
    C57 C58 C59 C60 . . . . -176.1(3) ?
    C72 C71 C70 C69 . . . . -2.5(5) ?
    C74 C71 C70 C69 . . . . 179.6(3) ?
    C68 C69 C70 C71 . . . . 1.7(6) ?
    C64 C63 C62 C61 . . . . -177.9(4) ?
    C58 C63 C62 C61 . . . . 0.3(6) ?
    C58 C59 C60 C61 . . . . -1.5(7) ?
    C63 C62 C61 C60 . . . . 1.1(7) ?
    C59 C60 C61 C62 . . . . -0.5(8) ?
    C12 O1 C11 C2 . . . . 179.6(3) ?
    C12 O1 C11 C10 . . . . -0.7(4) ?
    O1 C11 C2 C3 . . . . 172.8(2) ?
    C10 C11 C2 C3 . . . . -6.9(4) ?
    O1 C11 C2 C1 . . . . -3.2(4) ?
    C10 C11 C2 C1 . . . . 177.1(2) ?
    C29 C20 C21 C22 . . . . 173.6(3) ?
    C1 C20 C21 C22 . . . . -10.7(4) ?
    C29 C20 C21 C26 . . . . -3.1(4) ?
    C1 C20 C21 C26 . . . . 172.7(2) ?
    C9 C8 C3 C4 . . . . 176.4(2) ?
    C7 C8 C3 C4 . . . . -1.1(4) ?
    C9 C8 C3 C2 . . . . -2.0(4) ?
    C7 C8 C3 C2 . . . . -179.5(3) ?
    C11 C2 C3 C4 . . . . -171.9(3) ?
    C1 C2 C3 C4 . . . . 4.2(4) ?
    C11 C2 C3 C8 . . . . 6.3(4) ?
    C1 C2 C3 C8 . . . . -177.6(2) ?
    C29 C20 C1 C2 . . . . -62.2(3) ?
    C21 C20 C1 C2 . . . . 122.1(3) ?
    C11 C2 C1 C20 . . . . -39.5(4) ?
    C3 C2 C1 C20 . . . . 144.5(2) ?
    C21 C20 C29 O2 . . . . 179.1(2) ?
    C1 C20 C29 O2 . . . . 3.3(4) ?
    C21 C20 C29 C28 . . . . 2.3(4) ?
    C1 C20 C29 C28 . . . . -173.6(2) ?
    C30 O2 C29 C20 . . . . 165.7(2) ?
    C30 O2 C29 C28 . . . . -17.5(4) ?
    C7 C8 C9 C10 . . . . 175.5(3) ?
    C3 C8 C9 C10 . . . . -2.0(4) ?
    C20 C29 C28 C27 . . . . 0.1(4) ?
    O2 C29 C28 C27 . . . . -176.6(3) ?
    C11 O1 C12 C13 . . . . 179.3(2) ?
    C8 C9 C10 C11 . . . . 1.6(4) ?
    C2 C11 C10 C9 . . . . 3.0(4) ?
    O1 C11 C10 C9 . . . . -176.6(3) ?
    C29 O2 C30 C31 . . . . -168.4(2) ?
    C36 C31 C30 O2 . . . . 42.6(4) ?
    C32 C31 C30 O2 . . . . -140.2(3) ?
    C22 C21 C26 C25 . . . . 1.6(4) ?
    C20 C21 C26 C25 . . . . 178.5(3) ?
    C22 C21 C26 C27 . . . . -175.2(3) ?
    C20 C21 C26 C27 . . . . 1.7(4) ?
    C36 C31 C32 C33 . . . . 0.7(5) ?
    C30 C31 C32 C33 . . . . -176.5(3) ?
    O1 C12 C13 C18 . . . . 69.1(4) ?
    O1 C12 C13 C14 . . . . -111.7(3) ?
    C6 C5 C4 C3 . . . . 1.8(5) ?
    C8 C3 C4 C5 . . . . -0.7(4) ?
    C2 C3 C4 C5 . . . . 177.6(3) ?
    C20 C21 C22 C23 . . . . -177.5(3) ?
    C26 C21 C22 C23 . . . . -0.9(4) ?
    C32 C31 C36 C35 . . . . -0.3(5) ?
    C30 C31 C36 C35 . . . . 176.9(3) ?
    C9 C8 C7 C6 . . . . -175.6(3) ?
    C3 C8 C7 C6 . . . . 1.9(5) ?
    C31 C32 C33 C34 . . . . -0.7(5) ?
    C31 C36 C35 C34 . . . . -0.2(5) ?
    C18 C13 C14 C15 . . . . -1.7(5) ?
    C12 C13 C14 C15 . . . . 179.2(3) ?
    C13 C14 C15 C16 . . . . 1.0(5) ?
    C17 C16 C15 C14 . . . . -0.4(5) ?
    C19 C16 C15 C14 . . . . -179.4(3) ?
    C29 C28 C27 C26 . . . . -1.5(5) ?
    C25 C26 C27 C28 . . . . -176.1(3) ?
    C21 C26 C27 C28 . . . . 0.7(5) ?
    C32 C33 C34 C35 . . . . 0.2(5) ?
    C32 C33 C34 C37 . . . . 179.1(3) ?
    C36 C35 C34 C33 . . . . 0.2(5) ?
    C36 C35 C34 C37 . . . . -178.7(3) ?
    C14 C13 C18 C17 . . . . 1.8(5) ?
    C12 C13 C18 C17 . . . . -179.1(3) ?
    C21 C22 C23 C24 . . . . 0.5(5) ?
    C27 C26 C25 C24 . . . . 174.6(3) ?
    C21 C26 C25 C24 . . . . -2.1(5) ?
    C26 C25 C24 C23 . . . . 1.7(5) ?
    C22 C23 C24 C25 . . . . -0.9(5) ?
    C8 C7 C6 C5 . . . . -0.8(5) ?
    C4 C5 C6 C7 . . . . -1.1(5) ?
    C13 C18 C17 C16 . . . . -1.2(5) ?
    C15 C16 C17 C18 . . . . 0.5(5) ?
    C19 C16 C17 C18 . . . . 179.5(3) ?
loop_
    _geom_hbond_atom_site_label_D
    _geom_hbond_atom_site_label_H
    _geom_hbond_atom_site_label_A
    _geom_hbond_site_symmetry_A
    _geom_hbond_distance_DH
    _geom_hbond_distance_HA
    _geom_hbond_distance_DA
    _geom_hbond_angle_DHA
    O73 H73A O4 . 0.93 2.44 2.763(5) 100
    C22 H22A Cg1 2_666 0.93 2.88 3.755(3) 158
    C36 H36A Cg2 . 0.93 2.57 3.454(3) 159
    C73 H73A Cg1 . 0.93 2.78 3.698(4) 168
data_global
_journal_date_recd_electronic     2008-03-07
_journal_date_accepted     2008-03-20
_journal_name_full     'Acta Crystallographica, Section E'
_journal_year     2008
_journal_volume     64
_journal_issue      4
_journal_page_first     o761
_journal_page_last     o761
_journal_paper_category     QO
_journal_coeditor_code     BX2133
_publ_contact_author_name     'Yu-Yuan Zhao'
_publ_contact_author_address
;
Ordered Matter Science Research Center, College of Chemistry and Chemical
Engineering, Southeast UniVersity,
Nanjing 210096, P. R. China
;
_publ_contact_author_email     zhaoyuyuan1984@yahoo.cn
_publ_contact_author_fax     ?
_publ_contact_author_phone     ?
_publ_section_title
;\
4,4'-{[1,1'-Methylenebis(naphthalene-2,1-diyl)]bis(oxymethylene)}dibenzonitrile
;
loop_
    _publ_author_name
    _publ_author_footnote
    _publ_author_address
    'Zhao, Yu-Yuan' .
;
Ordered Matter Science Research Center, College of Chemistry and Chemical
Engineering, Southeast UniVersity,
Nanjing 210096, People's Republic of China
;
_publ_section_synopsis     .
