# Supplementary material for: 4,4′-{[1,1′-Methyl­enebis(naphthalene-2,1-di­yl)]bis­(­oxymethyl­ene)}di­benzo­nitrile
Source: Acta Crystallogr Sect E Struct Rep Online. 2008 Mar 29;64(Pt 4):o761. doi: 10.1107/S1600536808007629 (PMC2960981; doi:10.1107/S1600536808007629)
Supplement: Supplementary file 2 [file e-64-0o761-Isup2.hkl]

# 
# h,k,l, Fc-squared, Fo-squared, sigma(Fo-squared) and status flag 
# 
data_I
_shelx_title ' Q in P-1' 
_shelx_refln_list_code          4 
_shelx_F_calc_maximum      317.93 
_exptl_crystal_F_000      1112.00 
_reflns_d_resolution_high  0.8107 
 
loop_ 
 _symmetry_equiv_pos_as_xyz 
 'x, y, z' 
 '-x, -y, -z' 
 
_cell_length_a    14.3054 
_cell_length_b    14.4363 
_cell_length_c    15.2974 
_cell_angle_alpha  67.701 
_cell_angle_beta   83.589 
_cell_angle_gamma  71.784 
 
_shelx_F_squared_multiplier     1.000 
 
loop_ 
 _refln_index_h 
 _refln_index_k 
 _refln_index_l 
 _refln_F_squared_calc 
 _refln_F_squared_meas 
 _refln_F_squared_sigma 
 _refln_observed_status 
   2   0   0      312.20      176.74      6.49 o 
   3   0   0     1427.91     1404.52     37.65 o 
   4   0   0        3.10        4.85      1.85 o 
   5   0   0        7.04        6.59      2.43 o 
   6   0   0     1124.41     1363.08     39.13 o 
   7   0   0       41.24       40.12      6.21 o 
   8   0   0       61.84       51.79      6.11 o 
   9   0   0      553.14      529.98     22.15 o 
  10   0   0      132.83      122.06      9.19 o 
  11   0   0      265.73      252.61     23.80 o 
  12   0   0      168.50      167.93     13.28 o 
  13   0   0      118.82      102.14     16.90 o 
  14   0   0        5.09       21.71     10.48 o 
  15   0   0        1.29        0.83     14.96 o 
  16   0   0        0.00        7.01     19.41 o 
 -16   1   0        5.81        0.00     10.29 o 
 -15   1   0        1.49        0.00     10.88 o 
 -14   1   0        1.42       19.95     27.91 o 
 -13   1   0      397.50      326.90     26.33 o 
 -12   1   0       41.96       36.22      7.91 o 
 -11   1   0      112.43      113.22     11.65 o 
 -10   1   0        4.43       16.67     10.37 o 
  -9   1   0        8.78       16.76      5.09 o 
  -8   1   0       34.69       37.32      5.29 o 
  -7   1   0      199.11      169.26     11.64 o 
  -6   1   0      429.94      441.64     20.27 o 
  -5   1   0       81.82       88.12      6.56 o 
  -4   1   0       72.44       68.34      6.88 o 
  -3   1   0     3198.48     3033.56     91.02 o 
  -2   1   0       86.47       78.55      4.77 o 
   3   1   0       95.99       87.56      3.03 o 
   4   1   0      935.46      813.86     17.79 o 
   5   1   0      689.54      728.17     30.13 o 
   6   1   0      802.85      766.74     40.11 o 
   7   1   0     7008.59     8022.14    237.41 o 
   8   1   0      312.03      347.67     14.21 o 
   9   1   0      237.10      221.26     11.16 o 
  10   1   0      422.23      403.99     18.24 o 
  11   1   0      690.63      647.97     30.29 o 
  12   1   0      755.52      666.97     55.58 o 
  13   1   0      173.73      127.21     17.69 o 
  14   1   0        0.14       11.12     11.27 o 
  15   1   0        0.81       11.73     12.54 o 
  16   1   0        6.38        1.49     11.32 o 
  17   1   0        5.91        0.00     10.25 o 
 -16   2   0        3.46        1.45      8.82 o 
 -15   2   0        5.35        0.00     10.88 o 
 -14   2   0        2.61        6.05      8.82 o 
 -13   2   0       19.66        8.39      6.28 o 
 -12   2   0      440.72      424.41     26.86 o 
 -11   2   0       84.64       97.95     29.73 o 
 -10   2   0       92.24       73.32     10.00 o 
  -9   2   0       57.82       78.15     20.22 o 
  -8   2   0       66.41       64.51     16.26 o 
  -7   2   0        3.30       12.65      7.56 o 
  -6   2   0     2416.87     2810.57     95.73 o 
  -5   2   0        1.05        1.19      2.46 o 
  -4   2   0       59.55       61.09      4.62 o 
  -3   2   0      444.64      441.83     21.07 o 
  -2   2   0      692.46      700.92     22.38 o 
  -1   2   0    12555.79    12116.96    184.69 o 
   0   2   0    14146.11    12881.91    261.26 o 
   1   2   0        9.00        9.32      1.03 o 
   2   2   0     1972.75     1656.97     89.32 o 
   3   2   0      775.84      720.41     31.87 o 
   4   2   0      452.72      412.41     10.31 o 
   5   2   0      554.13      538.93     14.59 o 
   6   2   0     1609.47     1639.53     41.13 o 
   7   2   0       11.06       14.13      2.78 o 
   8   2   0     1524.00     1583.54     54.66 o 
   9   2   0       31.58       29.66      4.61 o 
  10   2   0        9.86       25.73     14.45 o 
  11   2   0      585.58      551.68     24.71 o 
  12   2   0       25.67       38.39     10.19 o 
  13   2   0       14.10       37.83     19.01 o 
  14   2   0        9.00       27.29     22.24 o 
  15   2   0        0.06        0.00      9.67 o 
  16   2   0        5.53        0.00      9.42 o 
  17   2   0        0.84       14.56     12.58 o 
 -15   3   0        3.46        6.47     10.87 o 
 -14   3   0        0.45        2.53      8.52 o 
 -13   3   0        0.03        1.92      9.27 o 
 -12   3   0        7.52       28.73     10.00 o 
 -11   3   0        0.01        0.00      8.90 o 
 -10   3   0      174.64      164.40     14.10 o 
  -9   3   0      102.84       92.43     10.40 o 
  -8   3   0      199.17      221.12     17.22 o 
  -7   3   0        2.49        4.85      4.67 o 
  -6   3   0      503.22      470.13     19.85 o 
  -5   3   0      633.55      674.51     24.72 o 
  -4   3   0      780.68      860.90     26.48 o 
  -3   3   0      241.75      224.12     15.78 o 
  -2   3   0     1615.01     1682.91     47.80 o 
  -1   3   0        2.05        4.04      2.80 o 
   0   3   0      564.46      504.44     11.12 o 
   1   3   0     4749.57     4542.89     94.96 o 
   2   3   0     2927.03     2752.84    118.81 o 
   3   3   0      598.61      473.81     14.98 o 
   4   3   0       48.89       51.80      4.01 o 
   5   3   0       19.17       20.47      4.64 o 
   6   3   0      188.16      186.25      7.51 o 
   7   3   0     1256.42     1455.42     43.53 o 
   8   3   0       25.91       34.91      4.99 o 
   9   3   0       22.43       27.57      4.94 o 
  10   3   0       53.64       61.59      9.94 o 
  11   3   0       10.67        6.02      3.48 o 
  12   3   0        4.69        4.04      8.01 o 
  13   3   0      117.46      104.93     19.82 o 
  14   3   0       47.41       49.21     15.72 o 
  15   3   0        4.95       21.84     12.58 o 
  16   3   0        4.99        2.84     12.13 o 
  17   3   0        1.49        0.00     11.05 o 
 -15   4   0        2.25        8.03     12.78 o 
 -14   4   0        1.92        2.43     10.30 o 
 -13   4   0        1.49        0.00      7.72 o 
 -12   4   0        2.87       17.13      8.99 o 
 -11   4   0       60.27       56.53     11.32 o 
 -10   4   0       60.48       57.88      9.83 o 
  -9   4   0        7.33        0.50      4.97 o 
  -8   4   0      180.23      190.36     14.04 o 
  -7   4   0        4.26       14.46      5.43 o 
  -6   4   0       58.08       59.65      6.30 o 
  -5   4   0      304.41      339.97     15.11 o 
  -4   4   0       31.05       28.75      5.82 o 
  -3   4   0       36.98       38.85      4.58 o 
  -2   4   0       49.13       46.19      3.77 o 
  -1   4   0       63.01       55.28      3.94 o 
   0   4   0      163.11      126.64      5.38 o 
   1   4   0     7882.20     7315.02    120.01 o 
   2   4   0     4088.62     3971.89    136.05 o 
   3   4   0        4.64        5.55      3.88 o 
   4   4   0      454.07      408.55     12.77 o 
   5   4   0        8.01       12.19      3.06 o 
   6   4   0     1328.47     1393.36     39.52 o 
   7   4   0     1295.92     1322.82     40.69 o 
   8   4   0      247.82      288.72     12.13 o 
   9   4   0      125.84      119.54     11.01 o 
  10   4   0       80.66       75.84     11.68 o 
  11   4   0       64.13       73.76      7.19 o 
  12   4   0       47.55       37.88     16.18 o 
  13   4   0        3.75        0.00      8.74 o 
  14   4   0       22.55       26.27     11.97 o 
  15   4   0        0.31       15.37     15.37 o 
  16   4   0        0.11        0.00     11.71 o 
  17   4   0        0.83        0.00     11.97 o 
 -14   5   0        0.98        0.00     11.40 o 
 -13   5   0        4.04        8.74      7.97 o 
 -12   5   0       47.37       71.99     16.87 o 
 -11   5   0      158.38      174.18     18.46 o 
 -10   5   0       30.53       36.76      9.27 o 
  -9   5   0      648.53      663.67     43.47 o 
  -8   5   0       89.43       80.87      9.16 o 
  -7   5   0      115.49      111.48     10.19 o 
  -6   5   0       29.49       28.52      6.01 o 
  -5   5   0      175.13      183.34     15.54 o 
  -4   5   0      438.95      379.58     27.12 o 
  -3   5   0        0.80        2.95      3.94 o 
  -2   5   0      462.33      487.42     15.07 o 
  -1   5   0     1048.26     1025.61     38.53 o 
   0   5   0      475.17      512.90     12.62 o 
   1   5   0      571.12      506.26     12.82 o 
   2   5   0       19.06       22.20      2.68 o 
   3   5   0      691.33      758.86     22.18 o 
   4   5   0      483.31      491.55     22.25 o 
   5   5   0      842.64      824.47     25.52 o 
   6   5   0      341.22      351.28     19.66 o 
   7   5   0       50.07       51.22      5.20 o 
   8   5   0      669.68      658.25     38.33 o 
   9   5   0       22.13       20.25     12.59 o 
  10   5   0       10.59        6.80      6.07 o 
  11   5   0       48.66       53.43      9.71 o 
  12   5   0       12.64        0.00      8.90 o 
  13   5   0        3.15       15.83      9.71 o 
  14   5   0       10.75       22.72     13.12 o 
  15   5   0        2.34        5.68     14.96 o 
  16   5   0        2.08        0.00      9.52 o 
  17   5   0       12.19        8.09     10.87 o 
 -13   6   0        0.02        0.00     10.38 o 
 -12   6   0       23.91       23.56     10.51 o 
 -11   6   0       30.01       53.21     12.30 o 
 -10   6   0        1.00        0.27      7.58 o 
  -9   6   0      133.24      159.08     17.03 o 
  -8   6   0       65.94       66.64     13.23 o 
  -7   6   0      143.30      138.13     12.70 o 
  -6   6   0       10.00       14.56     12.13 o 
  -5   6   0       52.64       67.28      9.30 o 
  -4   6   0       28.26       30.69      4.71 o 
  -3   6   0      472.53      519.50     33.90 o 
  -2   6   0     2631.49     2889.17     86.71 o 
  -1   6   0      412.70      345.30     11.39 o 
   0   6   0      621.32      740.14     51.80 o 
   1   6   0     1855.94     1725.78     62.04 o 
   2   6   0     2737.81     2726.65     70.88 o 
   3   6   0       25.90       37.10      5.31 o 
   4   6   0      881.49      906.63     37.91 o 
   5   6   0     2116.98     2204.74    220.84 o 
   6   6   0       47.26       45.36      6.47 o 
   7   6   0      254.01      280.83     13.37 o 
   8   6   0       18.73       21.33      4.58 o 
   9   6   0       33.21       41.85      7.11 o 
  10   6   0       22.73       27.14      5.22 o 
  11   6   0     1101.31     1043.97     56.65 o 
  12   6   0      346.59      343.38     35.16 o 
  13   6   0       95.43       83.38     15.32 o 
  14   6   0       18.91       27.10     11.97 o 
  15   6   0        0.00        2.93      9.10 o 
  16   6   0        0.13       24.52     16.99 o 
  17   6   0        0.18       10.47     15.37 o 
 -12   7   0        4.25        6.88     10.25 o 
 -11   7   0        0.23       11.32     13.75 o 
 -10   7   0        0.46        0.00      9.87 o 
  -9   7   0        8.81       13.90      6.93 o 
  -8   7   0      356.59      353.92     23.70 o 
  -7   7   0        9.75        0.00      3.58 o 
  -6   7   0        5.60       31.70     15.79 o 
  -5   7   0      135.12      126.69     13.46 o 
  -4   7   0       15.98       16.75      8.52 o 
  -3   7   0       60.35       53.28      9.70 o 
  -2   7   0     1576.25     1561.04     48.44 o 
  -1   7   0        7.72        1.94      2.75 o 
   0   7   0      584.37      514.28     25.40 o 
   1   7   0      162.96      141.53      5.93 o 
   2   7   0      765.14      643.94     32.69 o 
   3   7   0       29.08       28.98      7.21 o 
   4   7   0     1991.86     1888.23     59.59 o 
   5   7   0      241.90      226.09     67.57 o 
   6   7   0      109.19      114.06      8.92 o 
   7   7   0      119.30      144.62     12.02 o 
   8   7   0       21.55       34.47      6.33 o 
   9   7   0      381.56      406.89     20.47 o 
  10   7   0      164.39      153.16     13.86 o 
  11   7   0        0.17        4.14      4.74 o 
  12   7   0        0.51        6.07      8.58 o 
  13   7   0       79.46       92.62     17.16 o 
  14   7   0       25.90       40.70     16.23 o 
  15   7   0        0.40        0.00     17.39 o 
  16   7   0        0.51        3.73     11.05 o 
  17   7   0        7.80       17.44     19.82 o 
 -12   8   0        0.79        4.50     16.99 o 
 -11   8   0        0.91        5.39      8.26 o 
 -10   8   0        2.00        3.63      7.45 o 
  -9   8   0      109.72      109.21     14.55 o 
  -8   8   0        1.69        3.98      4.75 o 
  -7   8   0       10.03        7.74      6.14 o 
  -6   8   0       24.90       14.27      9.03 o 
  -5   8   0       77.84       60.82     12.55 o 
  -4   8   0       69.99       82.26     12.14 o 
  -3   8   0        4.64        0.20      7.10 o 
  -2   8   0      484.71      466.31     29.77 o 
  -1   8   0      465.88      450.67     49.47 o 
   0   8   0      433.28      375.35     30.01 o 
   1   8   0        2.04       10.50      4.58 o 
   2   8   0     1958.30     1974.81     91.16 o 
   3   8   0        2.15        2.05      3.00 o 
   4   8   0       46.05       54.78      7.19 o 
   5   8   0      117.52      129.76      9.74 o 
   6   8   0       91.74       94.97     12.55 o 
   7   8   0       38.06       44.97     11.90 o 
   8   8   0        4.50       11.43      7.03 o 
   9   8   0        0.02        1.98      5.54 o 
  10   8   0      625.10      634.08     34.85 o 
  11   8   0      476.79      513.56     30.73 o 
  12   8   0       44.63       38.98     22.24 o 
  13   8   0       15.46        7.88      8.85 o 
  14   8   0        0.69        0.00     16.18 o 
  15   8   0        3.46        0.00     10.57 o 
  16   8   0       15.00       49.30     21.44 o 
  17   8   0        1.54       13.25     15.98 o 
 -11   9   0        0.02       22.90     16.29 o 
 -10   9   0        1.67        6.66     11.05 o 
  -9   9   0       29.52       18.85     11.40 o 
  -8   9   0       69.86       65.30     10.59 o 
  -7   9   0        5.71        2.02      5.28 o 
  -6   9   0        0.00        0.00      4.48 o 
  -5   9   0        1.11        0.00      5.35 o 
  -4   9   0       48.74       46.84     11.08 o 
  -3   9   0       52.67       45.36      5.66 o 
  -2   9   0      349.42      330.63     26.90 o 
  -1   9   0      292.05      299.56     25.86 o 
   0   9   0      319.55      273.67     53.01 o 
   1   9   0      329.49      310.98     27.31 o 
   2   9   0      811.10      727.06     24.73 o 
   3   9   0        8.94        4.91      3.44 o 
   4   9   0        9.84       26.48      4.97 o 
   5   9   0       33.16       35.32      6.50 o 
   6   9   0       30.69       58.45      7.39 o 
   7   9   0      103.65       78.05     17.83 o 
   8   9   0      459.27      501.67     34.30 o 
   9   9   0      310.84      335.14     24.07 o 
  10   9   0      214.75      224.48     18.40 o 
  11   9   0        0.07        7.70      7.01 o 
  12   9   0       33.70       41.22      8.41 o 
  13   9   0       11.30       13.79     11.71 o 
  14   9   0        0.52        3.24     15.77 o 
  15   9   0        0.12       12.73     12.21 o 
  16   9   0        5.13        0.00     14.33 o 
 -10  10   0        1.86        0.00     10.69 o 
  -9  10   0        1.49        0.00     14.96 o 
  -8  10   0       28.07       50.70     15.72 o 
  -7  10   0       23.64       21.87     13.58 o 
  -6  10   0       16.94       15.96     12.43 o 
  -5  10   0        1.66        0.00     12.13 o 
  -4  10   0        0.03        9.92      8.52 o 
  -3  10   0       90.75      106.08     43.28 o 
  -2  10   0        0.23        0.00      9.30 o 
  -1  10   0        0.15       11.62     10.47 o 
   0  10   0      119.48       88.85     21.84 o 
   1  10   0      179.19      142.05     30.74 o 
   2  10   0       27.55       21.23     14.56 o 
   3  10   0      106.21       91.07      8.31 o 
   4  10   0        5.18        0.00      3.45 o 
   5  10   0        2.31        0.00      4.24 o 
   6  10   0        1.97        7.99      4.94 o 
   7  10   0       68.98       68.63     10.27 o 
   8  10   0      290.33      254.88     18.80 o 
   9  10   0      112.54      119.59     17.89 o 
  10  10   0       16.01       28.84      8.16 o 
  11  10   0        8.61        0.00      6.81 o 
  12  10   0        8.25        9.99     10.36 o 
  13  10   0        7.95       14.38     12.63 o 
  14  10   0       37.05       38.83     20.22 o 
  15  10   0        3.44       15.99     13.92 o 
  16  10   0        5.17       18.54     14.38 o 
  -9  11   0        0.02        2.77      9.71 o 
  -8  11   0       61.77       95.16     19.41 o 
  -7  11   0       30.48       23.19     12.63 o 
  -6  11   0       38.76       30.29     13.21 o 
  -5  11   0        9.71        0.31      9.71 o 
  -4  11   0        0.42       11.83      9.10 o 
  -3  11   0        0.74        3.40      8.35 o 
  -2  11   0      112.68       98.58     21.36 o 
  -1  11   0       52.14       95.23     33.17 o 
   0  11   0       31.59       45.70     13.16 o 
   1  11   0       97.06       72.38     14.74 o 
   2  11   0      328.58      267.33     37.63 o 
   3  11   0      489.69      453.81     36.65 o 
   4  11   0        0.83        6.86     19.41 o 
   5  11   0      172.36      166.49     20.55 o 
   6  11   0       19.33       31.20     13.46 o 
   7  11   0       66.25       60.20     12.28 o 
   8  11   0       45.76       29.27     18.15 o 
   9  11   0        0.57        4.12     11.65 o 
  10  11   0        3.06       19.16     11.14 o 
  11  11   0       11.07       23.10      9.00 o 
  12  11   0        1.25        8.09      9.71 o 
  13  11   0       84.98       96.89     21.10 o 
  14  11   0        0.00        3.06     10.29 o 
  15  11   0        0.59       25.83     17.70 o 
  -7  12   0       48.98       44.43     16.32 o 
  -6  12   0       10.56       14.81     11.05 o 
  -5  12   0        0.75        0.00     14.56 o 
  -4  12   0        2.17        7.25     19.82 o 
  -3  12   0       25.19       41.04     15.15 o 
  -2  12   0       87.71      105.82     18.83 o 
  -1  12   0       32.55       66.22     23.05 o 
   0  12   0      157.31      146.16     19.58 o 
   1  12   0       27.90       30.55     18.20 o 
   2  12   0       37.99       36.76     11.22 o 
   3  12   0       29.57       39.35     11.75 o 
   4  12   0       69.13      110.33     41.26 o 
   5  12   0       49.75       48.04     31.55 o 
   6  12   0       32.70       48.59     24.27 o 
   7  12   0       13.87       11.23      5.98 o 
   8  12   0        1.87        0.00      5.01 o 
   9  12   0        9.97        2.59      7.68 o 
  10  12   0       47.81       53.43     13.55 o 
  11  12   0       85.61      105.87     13.95 o 
  12  12   0      102.10      102.82     15.05 o 
  13  12   0       11.55       31.01     28.31 o 
  14  12   0        9.28        1.62     10.87 o 
  15  12   0        5.57        8.54     12.63 o 
  -6  13   0        8.01        9.41     12.57 o 
  -5  13   0        0.09        0.00     14.16 o 
  -4  13   0       14.20        6.07     10.40 o 
  -3  13   0        5.29       38.60     29.12 o 
  -2  13   0       18.24        0.00      9.67 o 
  -1  13   0      105.16      138.01     20.59 o 
   0  13   0      159.66      143.08     30.74 o 
   1  13   0       38.27       68.61     16.41 o 
   2  13   0       20.09       38.52     13.21 o 
   3  13   0       18.30       25.98     30.33 o 
   4  13   0       88.18       61.33     23.86 o 
   5  13   0       67.03       44.00     31.55 o 
   6  13   0       25.58       23.96     10.88 o 
   7  13   0       30.26       28.02     14.16 o 
   8  13   0        1.98        5.99     16.99 o 
   9  13   0       40.06       48.53     18.20 o 
  10  13   0        0.34        5.66     18.60 o 
  11  13   0       19.40        4.75      8.17 o 
  12  13   0       47.83       81.99     52.58 o 
  13  13   0        2.76        0.00     12.63 o 
  14  13   0        3.29        7.41     12.29 o 
  -4  14   0        2.18        2.75     10.29 o 
  -3  14   0       13.05        5.56     10.62 o 
  -2  14   0        0.81       40.08     56.22 o 
  -1  14   0       35.51       23.79     14.00 o 
   0  14   0        4.88        0.00     14.56 o 
   1  14   0       19.62       29.41     12.43 o 
   2  14   0        3.90        0.00     10.11 o 
   3  14   0        1.36        0.00     11.32 o 
   4  14   0       11.29       16.86     10.29 o 
   5  14   0        0.13        3.82      9.32 o 
   6  14   0       17.68       19.10     11.85 o 
   7  14   0        5.56        2.06      8.28 o 
   8  14   0        1.60        0.00     11.27 o 
   9  14   0       17.95       16.20     10.48 o 
  10  14   0        2.85        0.00     11.73 o 
  11  14   0        1.44        3.11      9.42 o 
  12  14   0       11.58        0.00     21.84 o 
  13  14   0        0.60        0.00     15.37 o 
  -2  15   0        0.46        0.00     10.30 o 
  -1  15   0        8.36       12.37     12.86 o 
   0  15   0        6.61       10.57     15.77 o 
   1  15   0        5.34        4.45     11.44 o 
   2  15   0       29.94       37.77     15.86 o 
   3  15   0        3.45       17.12     27.50 o 
   4  15   0        1.16        0.00     10.62 o 
   5  15   0       19.52       45.89     17.21 o 
   6  15   0        8.86        0.00     10.62 o 
   7  15   0       58.33       65.65     17.62 o 
   8  15   0        0.00        8.28      9.12 o 
   9  15   0        1.01        0.00     10.47 o 
  10  15   0        1.58        0.00     10.11 o 
  11  15   0        5.40        2.59      8.08 o 
   2  16   0        2.46        4.26     10.48 o 
   3  16   0        3.74        0.00     14.58 o 
   4  16   0       14.08        9.91     18.20 o 
   5  16   0        4.71        0.00     14.56 o 
   6  16   0       22.59       27.42     14.58 o 
   7  16   0       10.44       19.95     13.36 o 
   8  16   0        1.12       30.02     14.51 o 
   9  16   0        1.03       11.61     12.57 o 
  -6 -16   1        2.45        2.21     10.82 o 
  -5 -16   1       21.29       26.29     25.48 o 
  -4 -16   1        1.87       15.59     14.84 o 
 -10 -15   1        0.07        1.62     17.79 o 
  -9 -15   1        5.34        5.76     11.40 o 
  -8 -15   1        4.48        0.00      9.71 o 
  -7 -15   1       19.40       24.42     14.35 o 
  -6 -15   1        1.75       19.63     11.97 o 
  -5 -15   1       10.01        0.00      9.12 o 
  -4 -15   1        4.32        0.00     16.18 o 
  -3 -15   1        0.35       13.31     18.20 o 
  -2 -15   1       11.76       37.57     25.48 o 
  -1 -15   1       19.43       20.17     13.21 o 
   0 -15   1        6.07        0.00     13.46 o 
   1 -15   1       50.61       49.28     32.76 o 
 -12 -14   1       63.49       63.10     29.12 o 
 -11 -14   1        2.55        0.71     15.77 o 
 -10 -14   1       15.14       38.75     15.72 o 
  -9 -14   1        1.13        6.10     11.05 o 
  -8 -14   1        1.78       19.97     12.86 o 
  -7 -14   1        1.15        0.00     20.63 o 
  -6 -14   1        5.19       16.58     12.58 o 
  -5 -14   1        2.37       15.56     21.03 o 
  -4 -14   1       16.53       11.41     15.37 o 
  -3 -14   1        0.30       13.41     14.96 o 
  -2 -14   1        2.42        7.12     11.32 o 
  -1 -14   1        8.47       12.15     10.69 o 
   0 -14   1        3.67       26.59     33.57 o 
   1 -14   1        6.51       18.60     11.65 o 
   2 -14   1       15.64       29.25     25.48 o 
   3 -14   1        6.55        4.89     12.54 o 
 -13 -13   1        0.13        0.00     16.99 o 
 -12 -13   1       73.61       91.41     29.93 o 
 -11 -13   1        7.91        6.56     15.37 o 
 -10 -13   1        5.70       12.13     12.94 o 
  -9 -13   1        5.76       15.10      9.12 o 
  -8 -13   1       10.19        2.22      8.85 o 
  -7 -13   1        5.77       12.78     11.27 o 
  -6 -13   1        3.15       22.96     18.20 o 
  -5 -13   1       18.63       58.16     14.38 o 
  -4 -13   1        5.02        9.41     11.63 o 
  -3 -13   1       98.47      101.71     18.85 o 
  -2 -13   1       10.82       46.47     13.59 o 
  -1 -13   1        0.32        7.14     10.11 o 
   0 -13   1        0.14       11.32     12.94 o 
   1 -13   1       20.30        6.47     10.57 o 
   2 -13   1       81.26       42.86     40.85 o 
   3 -13   1       10.33        0.00      9.12 o 
   4 -13   1        4.26        6.32     11.97 o 
   5 -13   1        0.32        7.34     11.06 o 
 -14 -12   1        0.02        0.00     13.59 o 
 -13 -12   1        8.56       10.25     11.51 o 
 -12 -12   1        9.42       19.63      8.87 o 
 -11 -12   1       51.67       60.30     12.31 o 
 -10 -12   1       54.56       69.30     16.32 o 
  -9 -12   1        0.06        5.22      6.04 o 
  -8 -12   1        6.98        9.93     15.77 o 
  -7 -12   1       60.23       59.93     15.94 o 
  -6 -12   1      135.94      130.38     19.35 o 
  -5 -12   1      113.34       91.22     25.08 o 
  -4 -12   1       72.75       69.00     15.41 o 
  -3 -12   1       60.27       49.92     13.94 o 
  -2 -12   1        3.70       35.59     22.65 o 
  -1 -12   1       38.63       41.10     12.05 o 
   0 -12   1        0.41        5.79     13.75 o 
   1 -12   1       38.22       25.63     23.05 o 
   2 -12   1        0.23       29.11     36.40 o 
   3 -12   1       20.60       29.04     47.32 o 
   4 -12   1        1.52       10.31      9.90 o 
   5 -12   1        0.54       12.76     12.94 o 
   6 -12   1        3.05        8.46     13.75 o 
   7 -12   1        3.77       22.46     13.36 o 
 -15 -11   1        8.72       55.81     25.07 o 
 -14 -11   1        0.03        7.68     13.15 o 
 -13 -11   1        0.02        0.00     16.18 o 
 -12 -11   1       14.44       12.15      8.43 o 
 -11 -11   1        4.66        5.17      7.93 o 
 -10 -11   1       47.22       54.68     10.88 o 
  -9 -11   1      197.35      198.18     23.49 o 
  -8 -11   1        3.56        1.81      7.77 o 
  -7 -11   1       25.66       31.29      9.40 o 
  -6 -11   1       35.04       51.15     11.37 o 
  -5 -11   1      111.69       98.64     17.81 o 
  -4 -11   1        5.06       34.98     11.40 o 
  -3 -11   1      392.71      373.91     35.47 o 
  -2 -11   1      199.94      231.77     26.60 o 
  -1 -11   1        2.97       17.45     10.47 o 
   0 -11   1        6.95        1.69      6.41 o 
   1 -11   1      102.49       98.53     18.71 o 
   2 -11   1        4.93       22.06     11.24 o 
   3 -11   1       19.35       12.34     20.63 o 
   4 -11   1       94.31       86.36     18.28 o 
   5 -11   1       25.14       31.17     24.27 o 
   6 -11   1        0.00       31.73     40.44 o 
   7 -11   1        2.78        3.80      8.82 o 
   8 -11   1        1.14        0.00     13.41 o 
 -16 -10   1        6.44       12.53     13.80 o 
 -15 -10   1       13.44        6.44     19.82 o 
 -14 -10   1        6.96        0.00     13.58 o 
 -13 -10   1        7.34        0.00      9.42 o 
 -12 -10   1        3.89       15.27      8.33 o 
 -11 -10   1       93.49      119.17     16.62 o 
 -10 -10   1        2.16        0.00      8.80 o 
  -9 -10   1        0.92        0.00      9.71 o 
  -8 -10   1       81.21       79.63     19.01 o 
  -7 -10   1       35.00       43.31     11.15 o 
  -6 -10   1       14.03       20.01     15.58 o 
  -5 -10   1        9.56       14.37      5.19 o 
  -4 -10   1      105.68      122.83     17.13 o 
  -3 -10   1       59.22       48.37     11.64 o 
  -2 -10   1       13.44       10.28     19.41 o 
  -1 -10   1       25.12       45.80     16.99 o 
   0 -10   1        0.00       12.02      7.93 o 
   1 -10   1      122.13       87.74     14.81 o 
   2 -10   1        9.56       15.20     16.99 o 
   3 -10   1      139.19      126.43     21.65 o 
   4 -10   1       27.08       12.28      9.67 o 
   5 -10   1       54.16       65.71     16.56 o 
   6 -10   1        5.87        0.00      8.28 o 
   7 -10   1        2.96       15.06     14.96 o 
   8 -10   1      101.35      135.08     25.15 o 
   9 -10   1        2.56        0.00      8.85 o 
 -16  -9   1       18.51       39.47     16.90 o 
 -15  -9   1        0.84        1.62     16.18 o 
 -14  -9   1        0.01        6.47     15.37 o 
 -13  -9   1        0.08       19.36     12.54 o 
 -12  -9   1        8.85        0.00      8.98 o 
 -11  -9   1        0.89        1.36      6.18 o 
 -10  -9   1      420.25      455.47     33.09 o 
  -9  -9   1     1272.57     1385.19     72.40 o 
  -8  -9   1        8.98       12.06      6.77 o 
  -7  -9   1        6.74       10.45     28.31 o 
  -6  -9   1        0.73        1.95     13.35 o 
  -5  -9   1      151.94      150.97     26.43 o 
  -4  -9   1        6.28       11.70      4.78 o 
  -3  -9   1      208.23      211.97     29.53 o 
  -2  -9   1       54.24       69.02     17.80 o 
  -1  -9   1       70.87       62.58     12.24 o 
   0  -9   1        0.24        0.00      6.58 o 
   1  -9   1       16.79       25.32      7.93 o 
   2  -9   1      502.78      466.98     41.28 o 
   3  -9   1       32.50       34.07     11.47 o 
   4  -9   1       46.08       63.57     14.06 o 
   5  -9   1       12.57       35.99     12.58 o 
   6  -9   1       19.77       34.48     19.41 o 
   7  -9   1        0.00        8.09     11.32 o 
   8  -9   1       18.88       29.12     16.18 o 
   9  -9   1        8.63       12.92     14.96 o 
  10  -9   1        1.14        2.22      8.74 o 
 -16  -8   1       11.44       33.56     22.65 o 
 -15  -8   1        7.85        7.56     11.27 o 
 -14  -8   1        0.96       26.69     21.03 o 
 -13  -8   1       26.62       46.10     16.58 o 
 -12  -8   1        6.95        6.65     11.67 o 
 -11  -8   1        4.57        7.73      7.73 o 
 -10  -8   1      859.86      819.22     42.23 o 
  -9  -8   1       92.20       85.17     10.77 o 
  -8  -8   1        1.05        0.00      9.53 o 
  -7  -8   1      431.31      381.03     38.11 o 
  -6  -8   1       24.91       29.42     10.80 o 
  -5  -8   1      130.46      139.33     10.21 o 
  -4  -8   1      104.47      113.12     13.95 o 
  -3  -8   1      363.92      406.42     17.58 o 
  -2  -8   1      298.93      286.07      9.02 o 
  -1  -8   1      294.52      285.91     21.72 o 
   0  -8   1      148.35      152.04     16.33 o 
   1  -8   1       64.56       60.18     10.82 o 
   2  -8   1       82.73       79.14     10.88 o 
   3  -8   1      239.64      298.80     27.14 o 
   4  -8   1      162.53      149.29     21.84 o 
   5  -8   1       34.63       31.57      6.48 o 
   6  -8   1        0.92        0.67      3.39 o 
   7  -8   1       38.09       55.52     17.47 o 
   8  -8   1       10.29       25.57     10.41 o 
   9  -8   1      146.74      137.71     16.11 o 
  10  -8   1       38.65       43.46     13.69 o 
  11  -8   1        6.39       17.32     16.18 o 
 -17  -7   1       11.17       16.03     15.53 o 
 -16  -7   1        1.81        0.00      9.42 o 
 -15  -7   1        0.92       21.20     24.67 o 
 -14  -7   1       10.32       11.05     10.88 o 
 -13  -7   1        1.15       30.96     21.84 o 
 -12  -7   1       33.05       28.63      6.61 o 
 -11  -7   1      120.97      137.69     12.22 o 
 -10  -7   1      305.24      336.33     21.12 o 
  -9  -7   1        2.59       16.32     19.41 o 
  -8  -7   1        1.87       11.89      5.63 o 
  -7  -7   1       56.05       68.89      9.37 o 
  -6  -7   1       32.04       24.36      8.56 o 
  -5  -7   1       52.36       66.61      7.00 o 
  -4  -7   1      121.11      127.61      7.73 o 
  -3  -7   1       69.78       74.92      9.46 o 
  -2  -7   1       78.42       68.59     10.15 o 
  -1  -7   1       89.51       62.81     15.37 o 
   0  -7   1       68.43       72.06     14.16 o 
   1  -7   1      281.09      229.69     18.65 o 
   2  -7   1        6.77        9.91     12.82 o 
   3  -7   1      960.15      857.54     76.86 o 
   4  -7   1        7.32        5.03     10.92 o 
   5  -7   1      104.10      100.17      9.76 o 
   6  -7   1       57.55       77.66     14.84 o 
   7  -7   1       27.84        6.61     11.09 o 
   8  -7   1      228.71      232.30     22.29 o 
   9  -7   1       25.44       26.52     15.68 o 
  10  -7   1      135.99      136.10     17.16 o 
  11  -7   1        5.43        0.30      6.88 o 
  12  -7   1        0.37        0.43      8.35 o 
 -17  -6   1        0.86        5.05     11.85 o 
 -16  -6   1        0.20        0.00     14.56 o 
 -15  -6   1        3.21        5.62     10.82 o 
 -14  -6   1        8.83       11.93     10.00 o 
 -13  -6   1      182.01      179.57     25.48 o 
 -12  -6   1       88.17      100.80     10.34 o 
 -11  -6   1      693.30      680.73     32.95 o 
 -10  -6   1      388.53      391.69     22.89 o 
  -9  -6   1       21.44       21.45      5.82 o 
  -8  -6   1        0.44        0.00      3.70 o 
  -7  -6   1       17.81       13.55      4.39 o 
  -6  -6   1      299.98      291.18     14.54 o 
  -5  -6   1     1418.26     1503.09     68.15 o 
  -4  -6   1       61.59       80.58      8.51 o 
  -3  -6   1     1349.48     1359.33    166.88 o 
  -2  -6   1     2521.07     2722.15    110.66 o 
  -1  -6   1       89.99       74.45      9.67 o 
   0  -6   1       23.37       20.13      5.05 o 
   1  -6   1      353.55      341.59      8.20 o 
   2  -6   1       79.81       68.63      3.71 o 
   3  -6   1      295.54      244.09     17.28 o 
   4  -6   1      181.32      193.86     17.28 o 
   5  -6   1       30.95       31.87      5.82 o 
   6  -6   1      136.28      146.42     11.48 o 
   7  -6   1        0.98        4.93      5.99 o 
   8  -6   1       53.03       55.92     14.51 o 
   9  -6   1       23.60       25.65      8.58 o 
  10  -6   1       53.10       72.83     13.18 o 
  11  -6   1        6.46       13.79     17.93 o 
  12  -6   1       11.25       16.13      9.93 o 
  13  -6   1        2.83        4.43     10.47 o 
 -17  -5   1        0.19        0.00     12.29 o 
 -16  -5   1        0.06        0.75     12.13 o 
 -15  -5   1        0.51        0.00     10.25 o 
 -14  -5   1      155.98      175.42     31.15 o 
 -13  -5   1        0.18       12.26     10.69 o 
 -12  -5   1       54.30       82.79     22.18 o 
 -11  -5   1        1.08        4.70      7.02 o 
 -10  -5   1      220.15      187.63     13.25 o 
  -9  -5   1       11.71       14.54      5.01 o 
  -8  -5   1        4.72       12.98      4.39 o 
  -7  -5   1       65.01       81.95      6.98 o 
  -6  -5   1       41.03       36.47      7.45 o 
  -5  -5   1      119.70      128.82      9.39 o 
  -4  -5   1      176.34      210.68     13.92 o 
  -3  -5   1      855.82      818.07     22.98 o 
  -2  -5   1     1529.05     1642.74     56.95 o 
  -1  -5   1     1916.57     2156.53     86.93 o 
   0  -5   1      206.95      184.05      4.50 o 
   1  -5   1      457.14      466.85     18.61 o 
   2  -5   1      961.15      981.71     26.25 o 
   3  -5   1      184.73      190.98     11.26 o 
   4  -5   1      164.25      173.60      9.24 o 
   5  -5   1      431.77      438.24     20.34 o 
   6  -5   1      260.07      253.93     20.77 o 
   7  -5   1        4.77        4.79      6.12 o 
   8  -5   1       58.41       59.01      9.25 o 
   9  -5   1      393.18      402.91     25.99 o 
  10  -5   1       30.78       13.98      7.20 o 
  11  -5   1        0.67        0.00      7.72 o 
  12  -5   1      105.54      102.64     15.44 o 
  13  -5   1        0.23        9.54     22.24 o 
  14  -5   1        0.00        3.75      9.32 o 
 -17  -4   1       15.96        8.69     20.22 o 
 -16  -4   1        0.73        0.00      9.15 o 
 -15  -4   1        0.10        0.00     11.63 o 
 -14  -4   1        6.76        6.47      8.85 o 
 -13  -4   1       20.78       41.27     12.54 o 
 -12  -4   1      132.93      134.51     13.40 o 
 -11  -4   1     1298.16     1233.34     52.79 o 
 -10  -4   1      108.22      110.85      9.90 o 
  -9  -4   1        1.97        2.96      7.56 o 
  -8  -4   1       47.93       53.60      6.36 o 
  -7  -4   1      644.94      707.08     28.45 o 
  -6  -4   1      513.21      486.11     18.23 o 
  -5  -4   1       62.88       67.25      5.59 o 
  -4  -4   1      289.34      322.93     15.95 o 
  -3  -4   1      220.81      205.27      7.73 o 
  -2  -4   1      254.36      235.09      6.95 o 
  -1  -4   1     1847.26     1970.39     55.20 o 
   0  -4   1        1.39        0.00      3.68 o 
   1  -4   1      628.41      557.62     19.65 o 
   2  -4   1      323.48      321.38     12.03 o 
   3  -4   1      124.32      112.81      5.70 o 
   4  -4   1       22.68       24.37      3.61 o 
   5  -4   1     1906.82     1974.00     87.81 o 
   6  -4   1       68.05       62.54      8.16 o 
   7  -4   1       19.30       32.16      6.65 o 
   8  -4   1        0.62       17.71      7.71 o 
   9  -4   1      242.49      259.05     19.78 o 
  10  -4   1       84.83       93.60     12.76 o 
  11  -4   1       34.34       35.40      9.60 o 
  12  -4   1        7.80       11.63      6.97 o 
  13  -4   1        2.58       14.42      8.54 o 
  14  -4   1        8.86       10.40     11.97 o 
 -17  -3   1        2.86        0.00     10.82 o 
 -16  -3   1        0.90       15.33     13.58 o 
 -15  -3   1        0.05        0.00     10.00 o 
 -14  -3   1        0.42        2.50      9.32 o 
 -13  -3   1       26.17       28.88     10.48 o 
 -12  -3   1       65.16       67.89      8.41 o 
 -11  -3   1      340.50      352.46     19.86 o 
 -10  -3   1        5.69       15.54      4.81 o 
  -9  -3   1       28.90       33.19      5.89 o 
  -8  -3   1       15.76       25.42      4.61 o 
  -7  -3   1      275.03      285.44     12.16 o 
  -6  -3   1      483.27      543.05     18.97 o 
  -5  -3   1      419.88      414.02     14.64 o 
  -4  -3   1       48.97       50.93      4.29 o 
  -3  -3   1       49.04       59.21      4.62 o 
  -2  -3   1       27.95       22.22      2.95 o 
  -1  -3   1       20.17       19.94      1.59 o 
   0  -3   1      685.66      696.04     64.08 o 
   1  -3   1     5365.01     5159.40     87.39 o 
   2  -3   1     1514.02     1404.93     35.31 o 
   3  -3   1      109.75      104.00     10.01 o 
   4  -3   1     1081.12     1176.13     48.25 o 
   5  -3   1       55.52       70.56      5.94 o 
   6  -3   1      192.09      240.05     15.32 o 
   7  -3   1       50.70       53.16      9.10 o 
   8  -3   1       38.25       30.20      6.97 o 
   9  -3   1        0.72       16.90     11.99 o 
  10  -3   1      623.06      651.47     35.54 o 
  11  -3   1        5.45        4.04     12.13 o 
  12  -3   1       25.68       18.67     13.52 o 
  13  -3   1       16.01       10.56      7.83 o 
  14  -3   1        0.25        0.00     10.25 o 
  15  -3   1        0.01        0.00     11.14 o 
 -17  -2   1       13.99      103.54     38.83 o 
 -16  -2   1        4.47        8.63     12.05 o 
 -15  -2   1        3.36        0.00      8.58 o 
 -14  -2   1       11.52       26.33     20.22 o 
 -13  -2   1        1.42        0.00     12.94 o 
 -12  -2   1      432.08      366.93     28.92 o 
 -11  -2   1       46.02       56.04     14.54 o 
 -10  -2   1       34.30       30.69      5.76 o 
  -9  -2   1      214.70      182.08     11.29 o 
  -8  -2   1      618.39      613.02     24.04 o 
  -7  -2   1       11.95       12.62      3.89 o 
  -6  -2   1     1546.44     1590.89     45.00 o 
  -5  -2   1       63.75       58.12      7.08 o 
  -4  -2   1      533.88      453.56     13.90 o 
  -3  -2   1      521.33      536.69     23.32 o 
  -2  -2   1     1164.41     1012.04     34.59 o 
  -1  -2   1    36718.60    37358.78    664.81 o 
   0  -2   1        0.20        3.24      2.43 o 
   1  -2   1    19581.19    19625.12    527.57 o 
   2  -2   1      224.82      233.23      6.88 o 
   3  -2   1      956.04      926.67     55.18 o 
   4  -2   1      134.32      120.77      6.63 o 
   5  -2   1      443.18      441.45     16.27 o 
   6  -2   1       76.68       85.68      6.30 o 
   7  -2   1        5.89       17.75      7.28 o 
   8  -2   1        5.48        0.00     10.52 o 
   9  -2   1        0.11        0.00      9.71 o 
  10  -2   1       62.04       71.93      7.83 o 
  11  -2   1      297.91      347.22     24.52 o 
  12  -2   1      237.29      184.71     15.68 o 
  13  -2   1       51.53       64.08     11.20 o 
  14  -2   1        1.53        4.83     10.48 o 
  15  -2   1        4.47       29.98     21.43 o 
 -17  -1   1        0.01        0.00     13.75 o 
 -16  -1   1        0.11        0.12      7.37 o 
 -15  -1   1        0.28        0.00      8.09 o 
 -14  -1   1       90.98       94.81     18.83 o 
 -13  -1   1       45.97       29.10     10.11 o 
 -12  -1   1      330.71      276.96     46.11 o 
 -11  -1   1       10.68        9.30      5.10 o 
 -10  -1   1        4.94        1.03      4.91 o 
  -9  -1   1       15.12       23.51     12.21 o 
  -8  -1   1      903.80      901.92     87.26 o 
  -7  -1   1     1271.29     1284.74     40.45 o 
  -6  -1   1     3088.27     3170.05    105.41 o 
  -5  -1   1      268.69      264.70     11.44 o 
  -4  -1   1     2396.62     2473.88     56.12 o 
  -3  -1   1      160.08      158.38      5.98 o 
  -2  -1   1      625.95      548.40     28.56 o 
   1  -1   1    17905.43    13916.17    256.46 o 
   2  -1   1     3016.43     2544.94    138.16 o 
   3  -1   1      413.88      438.72     14.79 o 
   4  -1   1     2457.75     2391.16     77.73 o 
   5  -1   1      210.84      201.82     12.29 o 
   6  -1   1     2952.67     3000.72    206.99 o 
   7  -1   1      568.90      582.41     57.09 o 
   8  -1   1      480.99      478.82     20.69 o 
   9  -1   1        1.18        7.96      7.13 o 
  10  -1   1       25.48       23.98     14.56 o 
  11  -1   1        7.94       18.93      6.18 o 
  12  -1   1      259.57      263.06     28.82 o 
  13  -1   1       17.15        3.97     14.96 o 
  14  -1   1       11.89       12.90     10.92 o 
  15  -1   1        0.49        0.00     10.00 o 
  16  -1   1        0.12        7.97     11.06 o 
 -16   0   1        1.35        0.00     10.11 o 
 -15   0   1        0.63        0.00      9.30 o 
 -14   0   1        9.06        1.38      7.71 o 
 -13   0   1       17.13       17.27      8.90 o 
 -12   0   1       28.40       26.24      7.23 o 
 -11   0   1       18.32       12.26      9.94 o 
 -10   0   1        0.95        4.55      4.25 o 
  -9   0   1       61.28       65.54      6.73 o 
  -8   0   1      293.18      301.88     14.23 o 
  -7   0   1     2738.52     2988.54    116.56 o 
  -6   0   1     1813.61     1985.39     56.78 o 
  -5   0   1       29.75       34.47      3.59 o 
  -4   0   1     1759.04     1873.25    192.11 o 
  -3   0   1       22.62       23.98      2.69 o 
  -2   0   1     1464.30     1332.47     54.82 o 
   2   0   1      631.31      542.37     21.43 o 
   3   0   1       91.66       68.51      2.72 o 
   4   0   1       16.77       20.23      2.86 o 
   5   0   1      282.57      322.97      9.92 o 
   6   0   1     1260.59     1165.86     56.44 o 
   7   0   1       18.17       22.42      5.82 o 
   8   0   1      146.64      157.67      8.91 o 
   9   0   1       21.39       23.54      4.43 o 
  10   0   1       68.44       65.95      6.45 o 
  11   0   1     1780.53     1621.74     85.06 o 
  12   0   1      269.71      231.40     17.74 o 
  13   0   1      127.66      106.44     17.05 o 
  14   0   1       11.69        4.46     10.48 o 
  15   0   1        3.90        5.78     18.20 o 
  16   0   1        1.47        0.00     11.40 o 
 -16   1   1        6.74        3.24     17.80 o 
 -15   1   1        1.01       10.05     10.16 o 
 -14   1   1        0.10        0.00     10.47 o 
 -13   1   1      395.24      349.74     45.32 o 
 -12   1   1      214.98      205.81     16.63 o 
 -11   1   1        0.14        0.00      4.85 o 
 -10   1   1      214.36      216.94     14.58 o 
  -9   1   1       89.44       91.55      8.78 o 
  -8   1   1      295.39      313.27     22.49 o 
  -7   1   1       89.89       89.10      6.77 o 
  -6   1   1     1245.79     1265.28     39.05 o 
  -5   1   1        0.71        1.62      2.46 o 
  -4   1   1       48.10       44.90      8.87 o 
  -3   1   1       46.39       52.69      6.88 o 
  -2   1   1       11.29       15.02      2.06 o 
   2   1   1      345.98      273.70     15.22 o 
   3   1   1      184.92      165.77      3.80 o 
   4   1   1      612.35      557.84     23.52 o 
   5   1   1       20.30       20.01      2.13 o 
   6   1   1      425.32      457.68     12.82 o 
   7   1   1        5.63        3.88      2.82 o 
   8   1   1      270.28      258.53     10.26 o 
   9   1   1        9.09       12.21      6.50 o 
  10   1   1      299.33      307.97     14.56 o 
  11   1   1       72.52       77.67      7.50 o 
  12   1   1      135.08      169.40     27.10 o 
  13   1   1        4.71       23.42     36.40 o 
  14   1   1        0.26       15.39     13.35 o 
  15   1   1        4.22        5.27      9.90 o 
  16   1   1        0.04        2.47     16.18 o 
  17   1   1        0.13        3.34     10.57 o 
 -16   2   1        0.03        0.00      8.82 o 
 -15   2   1        0.01        0.00      8.35 o 
 -14   2   1        0.78        1.53      7.59 o 
 -13   2   1       79.28       62.89     12.24 o 
 -12   2   1      116.29      120.30     14.14 o 
 -11   2   1       45.38       40.83      8.24 o 
 -10   2   1       15.51       20.42      6.98 o 
  -9   2   1       57.15       58.77      8.62 o 
  -8   2   1      220.44      196.16     12.29 o 
  -7   2   1        0.17        3.24      3.88 o 
  -6   2   1      537.54      512.85     18.81 o 
  -5   2   1      402.88      392.44     14.43 o 
  -4   2   1        3.84       10.80      5.79 o 
  -3   2   1       53.55       46.07      4.26 o 
  -2   2   1        2.79       12.56      2.83 o 
  -1   2   1      140.73      134.67      7.95 o 
   2   2   1      184.59      168.13      7.01 o 
   3   2   1       63.99       62.08      4.61 o 
   4   2   1        0.39        1.02      1.75 o 
   5   2   1       42.77       44.36      5.31 o 
   6   2   1       11.40       12.05      1.50 o 
   7   2   1      916.85      992.32     26.01 o 
   8   2   1      632.61      649.59     19.67 o 
   9   2   1       47.08       37.33      5.18 o 
  10   2   1      279.05      272.87     13.12 o 
  11   2   1       83.00       74.84      7.16 o 
  12   2   1      189.18      204.95     23.30 o 
  13   2   1        0.06       19.35     13.35 o 
  14   2   1       19.32        6.66     12.54 o 
  15   2   1        1.83        0.00     10.00 o 
  16   2   1        0.01       10.11     10.87 o 
  17   2   1        0.72       13.75     12.11 o 
 -15   3   1        1.94        9.31     12.21 o 
 -14   3   1        3.27        0.00     13.75 o 
 -13   3   1       39.71       52.93     13.12 o 
 -12   3   1      208.97      203.94     18.89 o 
 -11   3   1        8.39       13.48      7.01 o 
 -10   3   1        6.68        0.00      6.35 o 
  -9   3   1       45.11       61.66      8.85 o 
  -8   3   1      114.24      113.95     10.09 o 
  -7   3   1        0.41        0.00      4.77 o 
  -6   3   1      553.66      578.76     40.60 o 
  -5   3   1     1078.71     1121.89     37.99 o 
  -4   3   1       51.46       48.45      8.18 o 
  -3   3   1      939.92      895.56     35.38 o 
  -2   3   1       25.95       23.14      4.45 o 
  -1   3   1      757.68      880.12     51.53 o 
   0   3   1       36.50       40.28      4.79 o 
   1   3   1    11606.41    10452.28    543.80 o 
   2   3   1      246.16      208.77      7.59 o 
   3   3   1       30.18       31.91      2.05 o 
   4   3   1      229.13      237.69     17.25 o 
   5   3   1       88.83       58.87      5.87 o 
   6   3   1     1280.71     1263.93     29.03 o 
   7   3   1     1490.27     1562.63     37.88 o 
   8   3   1      146.04      154.37     12.36 o 
   9   3   1       51.99       48.14      6.00 o 
  10   3   1        1.43       10.69     11.32 o 
  11   3   1       15.47       29.66      9.42 o 
  12   3   1        2.00       20.58      9.10 o 
  13   3   1       56.20       62.05     13.99 o 
  14   3   1      101.11       87.98     19.42 o 
  15   3   1        0.32        1.35      8.52 o 
  16   3   1        0.27        3.63     12.13 o 
  17   3   1        7.98       25.48     34.38 o 
 -15   4   1        0.09        7.49     11.14 o 
 -14   4   1        0.09        7.33      9.52 o 
 -13   4   1        4.33        2.74     10.11 o 
 -12   4   1       64.77       94.66     14.85 o 
 -11   4   1      115.37      128.36     13.87 o 
 -10   4   1       53.43       67.56     22.65 o 
  -9   4   1        2.61        0.00     10.02 o 
  -8   4   1        3.95        7.36      5.09 o 
  -7   4   1        1.48        0.00      4.20 o 
  -6   4   1      266.26      293.45     16.28 o 
  -5   4   1      367.44      394.13     17.39 o 
  -4   4   1      414.53      489.32     19.34 o 
  -3   4   1        3.34        8.79      4.26 o 
  -2   4   1      368.24      335.27     21.05 o 
  -1   4   1       25.22       22.04      2.93 o 
   0   4   1      193.30      214.15     29.54 o 
   1   4   1     1611.33     1518.49     35.60 o 
   2   4   1       60.85       58.11      5.41 o 
   3   4   1      773.06      670.79     65.00 o 
   4   4   1      572.94      585.51     17.42 o 
   5   4   1      457.09      548.92     45.39 o 
   6   4   1        0.77       12.32      6.34 o 
   7   4   1      418.90      415.98     12.63 o 
   8   4   1     1237.84     1152.83     31.63 o 
   9   4   1       20.82       17.55      6.73 o 
  10   4   1      189.10      153.60     12.04 o 
  11   4   1        9.91       15.37     12.94 o 
  12   4   1      124.76      131.08     24.27 o 
  13   4   1        6.26        0.00      9.30 o 
  14   4   1        2.24        8.04      9.67 o 
  15   4   1        1.71       14.68     10.88 o 
  16   4   1        3.15        0.00     10.69 o 
  17   4   1        1.83        0.00     11.05 o 
 -14   5   1        0.22        1.86      8.82 o 
 -13   5   1        4.63        0.00      6.30 o 
 -12   5   1        0.03        4.27     11.68 o 
 -11   5   1       22.71       30.83     18.60 o 
 -10   5   1       11.31       25.47      7.56 o 
  -9   5   1      120.44      125.44     14.49 o 
  -8   5   1        0.50       12.40      8.52 o 
  -7   5   1       36.45       41.47      7.62 o 
  -6   5   1       15.65       21.00      5.04 o 
  -5   5   1      929.58     1016.28     41.69 o 
  -4   5   1      776.54      837.00     39.79 o 
  -3   5   1      855.77      916.80     40.37 o 
  -2   5   1      530.11      615.14     26.44 o 
  -1   5   1     1822.18     1749.93     48.40 o 
   0   5   1        7.11        7.57      2.11 o 
   1   5   1     1486.94     1320.53     32.17 o 
   2   5   1        2.04        0.00      4.26 o 
   3   5   1      368.02      330.61     24.70 o 
   4   5   1      431.65      416.56     14.02 o 
   5   5   1       59.37       51.36      4.67 o 
   6   5   1     1989.33     2253.42    134.49 o 
   7   5   1      128.03      115.91     13.49 o 
   8   5   1       94.31       87.45      5.66 o 
   9   5   1        7.71       18.35      9.02 o 
  10   5   1       13.22       15.82      5.04 o 
  11   5   1        5.40        9.01      9.71 o 
  12   5   1      123.68       95.93     37.62 o 
  13   5   1        2.69        0.00      7.37 o 
  14   5   1       71.62       43.00     15.15 o 
  15   5   1        0.20       16.69     10.82 o 
  16   5   1        9.03        0.00     10.11 o 
  17   5   1        4.63       40.06     25.07 o 
 -13   6   1        2.01        6.47     12.20 o 
 -12   6   1       25.66       29.89      9.52 o 
 -11   6   1        0.32        2.01     10.58 o 
 -10   6   1       15.36       19.98      9.47 o 
  -9   6   1        3.30        5.47      8.16 o 
  -8   6   1       25.45       23.74      9.60 o 
  -7   6   1       17.17       27.73      7.28 o 
  -6   6   1        1.76       11.86      6.99 o 
  -5   6   1      228.45      236.15     18.91 o 
  -4   6   1      360.84      366.88     22.87 o 
  -3   6   1        0.01        5.17      4.27 o 
  -2   6   1       64.15       72.22      5.65 o 
  -1   6   1        1.61        0.22      3.10 o 
   0   6   1      102.06      107.83      5.32 o 
   1   6   1      254.22      233.18     11.08 o 
   2   6   1      109.31      116.51      6.86 o 
   3   6   1       55.50       53.82      4.20 o 
   4   6   1     1353.15     1338.80     65.73 o 
   5   6   1     1532.87     1533.10     47.35 o 
   6   6   1      432.34      496.34     19.56 o 
   7   6   1      720.37      872.41     33.49 o 
   8   6   1      387.70      468.02     30.18 o 
   9   6   1       35.60       46.69      5.45 o 
  10   6   1      983.07     1052.29     66.44 o 
  11   6   1      342.19      311.05     35.61 o 
  12   6   1       87.70       85.51     20.63 o 
  13   6   1      106.15       87.66     15.32 o 
  14   6   1        0.03       16.62     11.06 o 
  15   6   1        0.13       10.17     14.16 o 
  16   6   1       11.46        6.00     12.54 o 
  17   6   1        0.00        0.00     15.77 o 
 -13   7   1        0.25        6.82     13.75 o 
 -12   7   1       11.32        8.09     13.75 o 
 -11   7   1       11.53       30.13     12.54 o 
 -10   7   1        9.92       25.07      9.19 o 
  -9   7   1      403.14      413.57     28.96 o 
  -8   7   1      292.78      301.04     23.42 o 
  -7   7   1        1.05       16.18     10.52 o 
  -6   7   1      222.08      163.39     21.94 o 
  -5   7   1       11.18       20.57     14.56 o 
  -4   7   1       25.32       32.63      5.76 o 
  -3   7   1       54.68       64.01      9.18 o 
  -2   7   1     1251.60     1420.86     47.07 o 
  -1   7   1       77.34       82.50      5.42 o 
   0   7   1      106.29      106.73      5.56 o 
   1   7   1      211.51      231.61      9.33 o 
   2   7   1       77.23       78.90      4.75 o 
   3   7   1     1095.19     1258.41     50.84 o 
   4   7   1        7.01       20.22      5.66 o 
   5   7   1      122.91      112.47      7.93 o 
   6   7   1       28.10       49.01      9.65 o 
   7   7   1        0.47        0.00      3.32 o 
   8   7   1        0.83        0.00      4.99 o 
   9   7   1       13.34        2.85      6.00 o 
  10   7   1       16.82       17.41      8.87 o 
  11   7   1      125.57      131.28     18.93 o 
  12   7   1       11.84       22.15     20.22 o 
  13   7   1        0.29       19.33     11.27 o 
  14   7   1        0.01        3.36      8.68 o 
  15   7   1        2.27        6.98     10.82 o 
  16   7   1        8.59       35.98     17.70 o 
  17   7   1        6.99       22.04     20.22 o 
 -12   8   1        8.94       14.19     10.07 o 
 -11   8   1       30.55       19.41     13.16 o 
 -10   8   1       80.04       88.70     14.09 o 
  -9   8   1        1.06       31.20     21.27 o 
  -8   8   1      205.96      232.09     29.72 o 
  -7   8   1       29.03       20.62     27.10 o 
  -6   8   1       31.38       16.53      5.64 o 
  -5   8   1       13.66        9.36      6.40 o 
  -4   8   1        9.25        7.31      4.44 o 
  -3   8   1        0.05        1.52      6.12 o 
  -2   8   1       35.44       42.47      4.73 o 
  -1   8   1      413.27      440.25     35.13 o 
   0   8   1       81.91       80.65      5.61 o 
   1   8   1        7.65        0.00      4.29 o 
   2   8   1       45.56       53.90      5.22 o 
   3   8   1      112.10      142.03      9.07 o 
   4   8   1      886.34      943.87     37.67 o 
   5   8   1      709.60      659.76     34.42 o 
   6   8   1        2.74        0.00      5.48 o 
   7   8   1       43.79       57.93     10.80 o 
   8   8   1        1.05        0.00      4.55 o 
   9   8   1        9.84        4.46      4.61 o 
  10   8   1      138.67      138.71     20.30 o 
  11   8   1       64.35       89.22     30.83 o 
  12   8   1       92.90       97.02     20.50 o 
  13   8   1      127.49      128.48     25.91 o 
  14   8   1        0.20        0.00     18.60 o 
  15   8   1        0.74        9.28     11.97 o 
  16   8   1        1.52        0.00     22.65 o 
  17   8   1        8.06        0.00     13.69 o 
 -11   9   1        5.10       36.91     14.94 o 
 -10   9   1        2.08       12.99     13.36 o 
  -9   9   1        7.48       10.69      8.23 o 
  -8   9   1      161.37      161.23     23.94 o 
  -7   9   1       41.97       63.61      9.22 o 
  -6   9   1        0.35       21.99     16.43 o 
  -5   9   1        0.52        3.46      4.57 o 
  -4   9   1        0.26        2.63      3.47 o 
  -3   9   1        0.07        0.00      3.44 o 
  -2   9   1       19.40       25.99     13.56 o 
  -1   9   1       40.94       32.52      4.35 o 
   0   9   1       18.03       15.08      6.80 o 
   1   9   1      184.53      217.34     11.37 o 
   2   9   1       35.31       37.32      5.89 o 
   3   9   1      106.02       75.40      6.35 o 
   4   9   1      319.53      360.60     25.29 o 
   5   9   1      441.64      454.90     22.98 o 
   6   9   1      183.08      183.83     16.46 o 
   7   9   1       55.34       48.23      7.54 o 
   8   9   1        1.96        0.00      4.16 o 
   9   9   1      107.01       88.62     11.16 o 
  10   9   1        7.86        6.20      5.27 o 
  11   9   1      119.36      128.53     17.95 o 
  12   9   1        2.73       21.84     16.99 o 
  13   9   1        4.01        0.00     10.29 o 
  14   9   1        0.60        0.00     11.97 o 
  15   9   1        0.21        5.50     12.94 o 
  16   9   1        0.66        9.36     13.59 o 
  17   9   1        0.02        9.40     14.96 o 
 -10  10   1        9.27       13.43     13.12 o 
  -9  10   1        8.98       13.51     12.54 o 
  -8  10   1       58.84       65.68     16.61 o 
  -7  10   1      125.20      138.96     20.80 o 
  -6  10   1        7.21        8.90     14.56 o 
  -5  10   1        0.05        0.00      9.42 o 
  -4  10   1        8.12       34.38     13.35 o 
  -3  10   1       35.13       49.91     11.97 o 
  -2  10   1       15.37       32.55     11.37 o 
  -1  10   1      161.60      160.21     19.16 o 
   0  10   1        2.95        2.88      2.39 o 
   1  10   1       12.34       16.33      3.67 o 
   2  10   1      127.08      117.06     11.69 o 
   3  10   1      172.50      174.51     10.63 o 
   4  10   1        4.26       15.28      9.17 o 
   5  10   1      140.10      167.66     12.99 o 
   6  10   1       29.80       45.96      8.93 o 
   7  10   1       10.57       12.03      4.95 o 
   8  10   1      149.92      151.70     20.12 o 
   9  10   1       15.66       31.60      8.10 o 
  10  10   1        4.00        5.71      5.54 o 
  11  10   1      415.85      405.23     44.12 o 
  12  10   1       17.05       55.37     16.56 o 
  13  10   1        0.92        6.30     10.29 o 
  14  10   1        1.87        2.19     16.99 o 
  15  10   1        0.04        0.00     12.29 o 
  16  10   1        0.01       16.19     15.15 o 
  -9  11   1        5.80        0.00     13.00 o 
  -8  11   1       24.50       11.96     10.47 o 
  -7  11   1       18.64       16.69     10.52 o 
  -6  11   1       24.10       61.19     17.13 o 
  -5  11   1       11.51       22.24     11.27 o 
  -4  11   1      139.92      162.68     24.27 o 
  -3  11   1      118.90      139.03     22.93 o 
  -2  11   1      365.01      365.59     63.12 o 
  -1  11   1      197.68      250.68     25.42 o 
   0  11   1        0.01        0.00      8.28 o 
   1  11   1      301.92      307.72     27.18 o 
   2  11   1      349.94      322.68     28.39 o 
   3  11   1      357.46      314.13     15.56 o 
   4  11   1        5.95        6.79      8.50 o 
   5  11   1       76.85       76.90      9.31 o 
   6  11   1       10.58        4.55      6.00 o 
   7  11   1       65.58       76.01     21.73 o 
   8  11   1        5.94       29.29     14.26 o 
   9  11   1      182.65      179.48     17.49 o 
  10  11   1      150.93      172.35     16.85 o 
  11  11   1        1.10        0.00      7.35 o 
  12  11   1      641.74      713.68     66.29 o 
  13  11   1        1.14       18.57     21.43 o 
  14  11   1        5.39        1.92     10.52 o 
  15  11   1        7.65       36.40     19.45 o 
  16  11   1        0.26       19.76     43.27 o 
  -8  12   1        3.04        0.00     16.18 o 
  -7  12   1       15.29       15.93     13.93 o 
  -6  12   1        6.58       17.26     15.77 o 
  -5  12   1       11.74        5.58     10.82 o 
  -4  12   1        0.15        8.09     12.13 o 
  -3  12   1        9.22        0.00     11.65 o 
  -2  12   1       76.17       95.38     16.18 o 
  -1  12   1       42.56       44.98     19.82 o 
   0  12   1       17.21        0.00     19.01 o 
   1  12   1       75.49       84.16     16.87 o 
   2  12   1       43.55       34.71     12.25 o 
   3  12   1       41.96       53.41     12.06 o 
   4  12   1        9.33       12.50     10.52 o 
   5  12   1       30.78       27.45     11.51 o 
   6  12   1        5.52        6.55      5.22 o 
   7  12   1        8.19       11.95      8.05 o 
   8  12   1      131.35      136.21     16.90 o 
   9  12   1       34.27       37.18      8.30 o 
  10  12   1       72.12       57.90     11.18 o 
  11  12   1       24.21       49.79     11.90 o 
  12  12   1        0.29        0.35     10.11 o 
  13  12   1        0.16       16.29     12.13 o 
  14  12   1        2.98       24.30     15.41 o 
  15  12   1        8.20        0.00     12.13 o 
  -6  13   1       32.52       42.36     31.55 o 
  -5  13   1       27.72       52.18     18.10 o 
  -4  13   1       35.18       38.88     15.55 o 
  -3  13   1        8.57       27.31     29.52 o 
  -2  13   1       23.64        4.18     12.54 o 
  -1  13   1       19.60       36.29     13.01 o 
   0  13   1       39.36       51.74     13.59 o 
   1  13   1        6.16       20.86     13.75 o 
   2  13   1      180.59      207.38     28.18 o 
   3  13   1      346.23      338.62     36.57 o 
   4  13   1        1.91       26.03     11.64 o 
   5  13   1       42.35       35.41     11.33 o 
   6  13   1       47.11       44.52     16.18 o 
   7  13   1        5.93        1.24     11.73 o 
   8  13   1        5.75       14.52      6.72 o 
   9  13   1       35.38       39.50      8.74 o 
  10  13   1        4.28       37.73      8.57 o 
  11  13   1       39.73       44.85     22.39 o 
  12  13   1        9.26       12.13     12.82 o 
  13  13   1       10.28        5.35     10.29 o 
  14  13   1        0.06       13.35     19.82 o 
  -4  14   1        0.16       10.63     11.65 o 
  -3  14   1        1.97        3.56     11.40 o 
  -2  14   1        0.66        3.32     10.69 o 
  -1  14   1        0.10        0.00     12.94 o 
   0  14   1        0.18       19.68     12.29 o 
   1  14   1       36.12       23.43     14.38 o 
   2  14   1        1.28        0.00      8.08 o 
   3  14   1       27.02       42.82     27.10 o 
   4  14   1      113.20      156.29     22.46 o 
   5  14   1       25.07       30.94     22.65 o 
   6  14   1       16.72        8.04     12.94 o 
   7  14   1        6.55        8.94     12.54 o 
   8  14   1       19.99       13.17      8.68 o 
   9  14   1        9.70        0.00      8.82 o 
  10  14   1       66.73       47.63     14.35 o 
  11  14   1        3.28       13.41     14.16 o 
  12  14   1       22.02        0.00     16.18 o 
  13  14   1       18.68       11.32     18.60 o 
  -2  15   1        1.03        0.00      9.32 o 
  -1  15   1        0.44        0.00      9.52 o 
   0  15   1       21.76        0.00     10.29 o 
   1  15   1        0.32        4.88     14.16 o 
   2  15   1       12.69       23.09     44.08 o 
   3  15   1       13.36       52.58     20.22 o 
   4  15   1       15.50       23.27     12.05 o 
   5  15   1        2.05       13.41     12.29 o 
   6  15   1        3.02        3.24     12.94 o 
   7  15   1       27.87       40.93     16.90 o 
   8  15   1        7.41       14.75     11.05 o 
   9  15   1       14.91       14.62     12.13 o 
  10  15   1        0.82        0.00      9.55 o 
  11  15   1        7.05       11.32     16.18 o 
  12  15   1        0.17        0.00     13.75 o 
   0  16   1        0.01        0.00     14.35 o 
   1  16   1        5.68        0.00     17.80 o 
   2  16   1        1.30       28.71     17.39 o 
   3  16   1        0.00        0.00      9.71 o 
   4  16   1        0.25        6.90     12.78 o 
   5  16   1        3.28        0.00     14.18 o 
   6  16   1       11.33       13.08     14.38 o 
   7  16   1       18.02       54.90     22.65 o 
   8  16   1       16.72        8.09     12.43 o 
   9  16   1        1.29        0.00     19.41 o 
  10  16   1        0.98        5.30     11.40 o 
  -9 -15   2        3.13        8.90     15.37 o 
  -8 -15   2       26.71       73.94     23.03 o 
  -7 -15   2       37.47       33.84     21.03 o 
  -6 -15   2       40.17       42.08     24.67 o 
  -5 -15   2        1.44        0.00     18.60 o 
  -4 -15   2        0.43        0.00      9.52 o 
  -3 -15   2        3.76        0.00     11.32 o 
  -2 -15   2        0.78        8.30     13.00 o 
  -1 -15   2       45.03       14.56     19.01 o 
   0 -15   2       78.67       98.15     44.90 o 
 -11 -14   2        3.19       31.40     38.42 o 
 -10 -14   2        1.18       15.92     23.46 o 
  -9 -14   2        5.31       10.24     10.92 o 
  -8 -14   2       12.29       17.87     22.65 o 
  -7 -14   2        2.05       20.94     14.16 o 
  -6 -14   2        2.45       16.87     18.20 o 
  -5 -14   2       25.61       20.80     11.97 o 
  -4 -14   2        7.25        6.09     10.82 o 
  -3 -14   2       39.49       47.54     14.58 o 
  -2 -14   2       16.74        0.00      8.68 o 
  -1 -14   2       19.67        3.28      9.78 o 
   0 -14   2       67.22       91.81     21.10 o 
   1 -14   2       24.98       29.38     14.20 o 
   2 -14   2       28.73        6.25     10.48 o 
 -13 -13   2       12.28       27.50     27.50 o 
 -12 -13   2        3.23        0.00      9.30 o 
 -11 -13   2       29.57       31.05     14.74 o 
 -10 -13   2       12.41       18.74     12.29 o 
  -9 -13   2        1.85        0.00     21.03 o 
  -8 -13   2        1.95       10.08     10.29 o 
  -7 -13   2        4.02        3.94     12.13 o 
  -6 -13   2        1.70       19.75     28.71 o 
  -5 -13   2        0.05        0.00     11.27 o 
  -4 -13   2        9.47       27.50     17.80 o 
  -3 -13   2       10.01        4.62     10.00 o 
  -2 -13   2       39.11       22.71     14.74 o 
  -1 -13   2        0.05        0.00      9.87 o 
   0 -13   2       34.78       68.35     18.65 o 
   1 -13   2        1.01       54.00     46.11 o 
   2 -13   2        0.96       14.89     11.97 o 
   3 -13   2        1.34       17.79     15.35 o 
   4 -13   2        0.83       12.13     24.27 o 
   5 -13   2        4.56        3.05     11.73 o 
 -14 -12   2        0.52       37.45     35.59 o 
 -13 -12   2        0.53        0.00      9.15 o 
 -12 -12   2       10.03        5.11      8.14 o 
 -11 -12   2        1.19        9.34      7.69 o 
 -10 -12   2       20.45       63.52     15.66 o 
  -9 -12   2       14.94        9.89     10.00 o 
  -8 -12   2        3.59        0.00      9.72 o 
  -7 -12   2        0.06        0.00      8.58 o 
  -6 -12   2        1.04        7.60      8.35 o 
  -5 -12   2       23.61       25.88     24.27 o 
  -4 -12   2        3.29        6.61     14.56 o 
  -3 -12   2        4.12        0.71      8.94 o 
  -2 -12   2        6.68       16.68     10.48 o 
  -1 -12   2       28.52       27.98     11.63 o 
   0 -12   2        0.03       67.14     21.84 o 
   1 -12   2        0.02        0.34      6.58 o 
   2 -12   2        1.80       11.75     11.32 o 
   3 -12   2        0.13       21.45     13.69 o 
   4 -12   2       13.33        0.00     16.18 o 
   5 -12   2        0.00        0.00     13.75 o 
   6 -12   2        3.93       18.11     41.66 o 
 -15 -11   2        1.13       39.88     31.95 o 
 -14 -11   2        1.01       16.64     15.08 o 
 -13 -11   2        6.46        7.42     11.40 o 
 -12 -11   2        8.22       10.55      9.83 o 
 -11 -11   2        0.15        0.00      6.29 o 
 -10 -11   2       64.53       54.45     11.81 o 
  -9 -11   2       65.88       93.89     16.22 o 
  -8 -11   2       11.12       19.88      6.56 o 
  -7 -11   2       12.16        8.94     10.29 o 
  -6 -11   2        2.17       11.32     11.32 o 
  -5 -11   2        3.90        9.41      9.71 o 
  -4 -11   2       55.19       51.32     13.69 o 
  -3 -11   2      285.44      285.23     28.59 o 
  -2 -11   2      179.25      168.26     22.02 o 
  -1 -11   2       32.12       26.69     25.88 o 
   0 -11   2      116.23       92.98     16.24 o 
   1 -11   2        9.95        8.65     10.29 o 
   2 -11   2       12.51        0.00      9.25 o 
   3 -11   2       14.86        0.00     13.35 o 
   4 -11   2       25.61       36.18     19.01 o 
   5 -11   2        6.23        0.00      9.42 o 
   6 -11   2        6.11        0.00      9.90 o 
   7 -11   2        4.42        6.31     23.05 o 
   8 -11   2       12.33       10.96     15.16 o 
 -15 -10   2        8.60        0.00     10.48 o 
 -14 -10   2        5.29       29.09     29.52 o 
 -13 -10   2        4.72        7.35     18.20 o 
 -12 -10   2        0.00        8.64      8.62 o 
 -11 -10   2       40.12       30.97     11.38 o 
 -10 -10   2      214.53      235.28     22.69 o 
  -9 -10   2      121.04       94.07     28.27 o 
  -8 -10   2      109.35      118.10     26.31 o 
  -7 -10   2        6.43       16.23      6.68 o 
  -6 -10   2        0.54        0.00     11.54 o 
  -5 -10   2       49.82       40.08     11.27 o 
  -4 -10   2        6.69        0.00      8.68 o 
  -3 -10   2        4.90        0.00      9.71 o 
  -2 -10   2        3.63        6.91      9.32 o 
  -1 -10   2       50.25       46.97     11.51 o 
   0 -10   2       96.68      137.97     19.24 o 
   1 -10   2       15.80       44.63     14.58 o 
   2 -10   2        0.70       13.94     19.82 o 
   3 -10   2       64.20       50.27     12.43 o 
   4 -10   2        3.96        0.00     16.99 o 
   5 -10   2        2.52        0.00      9.52 o 
   6 -10   2        0.26        3.51     14.16 o 
   7 -10   2       14.12       15.95     11.97 o 
   8 -10   2        0.48        7.14     11.71 o 
   9 -10   2        6.06        0.00      9.90 o 
 -16  -9   2        4.97       22.65     17.16 o 
 -15  -9   2        8.02        0.00     12.43 o 
 -14  -9   2       12.25       19.01     14.30 o 
 -13  -9   2        2.10        0.72     10.11 o 
 -12  -9   2        2.02        0.00      6.49 o 
 -11  -9   2       53.00       61.86     10.94 o 
 -10  -9   2       43.64       57.91     14.19 o 
  -9  -9   2      479.79      539.28     33.53 o 
  -8  -9   2       61.84       79.26     29.53 o 
  -7  -9   2        0.02        1.64      5.54 o 
  -6  -9   2       11.47       16.16     15.82 o 
  -5  -9   2      228.60      210.69     34.83 o 
  -4  -9   2      415.69      433.72     38.03 o 
  -3  -9   2      109.10       92.83     19.82 o 
  -2  -9   2      242.76      220.06     24.19 o 
  -1  -9   2      196.16      166.03     18.85 o 
   0  -9   2       53.81       53.00     11.96 o 
   1  -9   2      614.40      599.96     43.22 o 
   2  -9   2      106.85       97.31     14.18 o 
   3  -9   2        0.91        0.00      9.71 o 
   4  -9   2       43.67       55.77     15.35 o 
   5  -9   2       89.91       74.43     16.99 o 
   6  -9   2        0.53        6.11     11.32 o 
   7  -9   2        6.38       19.41     15.37 o 
   8  -9   2       77.24       69.95     15.32 o 
   9  -9   2        2.75        0.00      8.85 o 
  10  -9   2       18.59        0.00      9.05 o 
 -16  -8   2        0.48        0.00     18.60 o 
 -15  -8   2        8.12       17.29     11.40 o 
 -14  -8   2        1.29        4.58     10.25 o 
 -13  -8   2        2.44        6.34      8.93 o 
 -12  -8   2        8.53       18.59      8.38 o 
 -11  -8   2      603.61      556.38     45.12 o 
 -10  -8   2      282.38      320.96     49.90 o 
  -9  -8   2       98.92      115.77     12.83 o 
  -8  -8   2        4.32        0.00      8.49 o 
  -7  -8   2       24.09       26.69      9.87 o 
  -6  -8   2      229.90      276.63     26.68 o 
  -5  -8   2      187.94      192.17     11.58 o 
  -4  -8   2        3.94        2.84      5.06 o 
  -3  -8   2       10.98       10.52      3.24 o 
  -2  -8   2      236.06      218.22     18.78 o 
  -1  -8   2       27.88       48.84     14.16 o 
   0  -8   2       26.39       69.14     43.68 o 
   1  -8   2      425.25      355.22     26.03 o 
   2  -8   2       44.18       31.16     11.73 o 
   3  -8   2      164.84      130.59     21.44 o 
   4  -8   2        5.09       10.49      8.16 o 
   5  -8   2        1.08        1.88      7.95 o 
   6  -8   2       14.79       39.27     14.96 o 
   7  -8   2       51.09       50.83     13.16 o 
   8  -8   2       34.57       37.47     13.43 o 
   9  -8   2        8.47        5.07      8.52 o 
  10  -8   2       14.75       10.10     14.56 o 
  11  -8   2        4.84        9.17     12.78 o 
 -16  -7   2        0.15        0.00     10.00 o 
 -15  -7   2        0.15       17.07     14.96 o 
 -14  -7   2        4.78       22.08     13.43 o 
 -13  -7   2       23.78       27.58      7.27 o 
 -12  -7   2      158.52      171.88     15.58 o 
 -11  -7   2      176.52      199.73     16.68 o 
 -10  -7   2        1.66        0.00      6.12 o 
  -9  -7   2     1080.97     1031.17     47.92 o 
  -8  -7   2       32.91       41.12      7.86 o 
  -7  -7   2       52.16       48.73      6.72 o 
  -6  -7   2      176.65      175.13     26.70 o 
  -5  -7   2        0.27        2.26      3.77 o 
  -4  -7   2      337.47      426.99     17.92 o 
  -3  -7   2      824.46      813.48     37.07 o 
  -2  -7   2        2.95        2.43      8.09 o 
  -1  -7   2       58.16       68.66     10.11 o 
   0  -7   2       59.62       69.12     11.97 o 
   1  -7   2       32.28       24.61      8.74 o 
   2  -7   2       16.65       25.70     19.01 o 
   3  -7   2        2.54        1.19      3.33 o 
   4  -7   2       21.96       21.28      3.65 o 
   5  -7   2       31.48       26.81      7.27 o 
   6  -7   2        2.30        0.00      5.54 o 
   7  -7   2        0.08        0.00      4.01 o 
   8  -7   2        1.51        0.21      4.71 o 
   9  -7   2        3.19        2.01      7.91 o 
  10  -7   2       18.49       30.56     11.86 o 
  11  -7   2       13.58       65.70     49.23 o 
  12  -7   2       11.43        4.51     10.47 o 
 -17  -6   2        0.11        0.00     11.27 o 
 -16  -6   2        0.03       13.87     13.43 o 
 -15  -6   2        1.32       22.06     13.21 o 
 -14  -6   2       31.31       51.52     22.24 o 
 -13  -6   2        0.32        6.49      6.05 o 
 -12  -6   2      126.87      111.28     12.70 o 
 -11  -6   2      314.81      292.48     20.45 o 
 -10  -6   2       48.60       57.18      9.02 o 
  -9  -6   2        0.01        0.00      7.28 o 
  -8  -6   2       32.26       38.68      7.62 o 
  -7  -6   2      374.53      368.31     19.53 o 
  -6  -6   2       27.36       29.92      8.39 o 
  -5  -6   2      537.13      529.34     20.63 o 
  -4  -6   2        6.83        8.09      3.16 o 
  -3  -6   2       11.81        0.00      5.15 o 
  -2  -6   2     7099.41     7678.13    186.40 o 
  -1  -6   2     2332.97     2459.99    117.57 o 
   0  -6   2       72.56       78.46      9.43 o 
   1  -6   2     1186.37     1121.51     55.27 o 
   2  -6   2       72.98       78.85      3.91 o 
   3  -6   2       13.49       15.99      2.90 o 
   4  -6   2       19.01       23.14      8.85 o 
   5  -6   2        4.50        4.46      5.82 o 
   6  -6   2       95.63       95.42      8.87 o 
   7  -6   2       66.58       73.00      9.28 o 
   8  -6   2      122.96      107.10     11.46 o 
   9  -6   2        4.62        5.43      5.89 o 
  10  -6   2       13.24       18.54      8.30 o 
  11  -6   2        2.93       26.33     11.93 o 
  12  -6   2        7.11       25.80     10.36 o 
  13  -6   2        3.43       13.77     11.63 o 
 -17  -5   2        2.66       38.02     29.12 o 
 -16  -5   2       15.90       44.93     16.90 o 
 -15  -5   2        4.77       10.76     17.80 o 
 -14  -5   2       80.43       72.44     14.96 o 
 -13  -5   2       23.77       17.59     11.77 o 
 -12  -5   2      198.37      184.96     15.41 o 
 -11  -5   2       82.71       87.23     11.18 o 
 -10  -5   2       20.25       29.56      7.29 o 
  -9  -5   2      230.81      230.19     15.60 o 
  -8  -5   2      585.90      593.84     33.85 o 
  -7  -5   2        4.92        1.96      3.10 o 
  -6  -5   2        2.29       14.75      7.67 o 
  -5  -5   2      291.40      279.96     18.66 o 
  -4  -5   2      322.24      310.62     12.45 o 
  -3  -5   2      893.83      949.98     26.70 o 
  -2  -5   2        1.14        6.39      2.23 o 
  -1  -5   2     3994.09     3715.31    465.18 o 
   0  -5   2      451.75      440.42     60.73 o 
   1  -5   2      179.30      172.97     14.57 o 
   2  -5   2     1446.89     1416.80     34.17 o 
   3  -5   2      127.07      124.64     10.86 o 
   4  -5   2        1.41        0.00      3.76 o 
   5  -5   2       62.55       75.48      7.32 o 
   6  -5   2      214.59      223.34     14.40 o 
   7  -5   2       83.53       71.43     10.05 o 
   8  -5   2      468.41      432.13     25.28 o 
   9  -5   2      775.01      758.42     41.34 o 
  10  -5   2      186.84      176.95     17.16 o 
  11  -5   2       11.23       10.53      7.28 o 
  12  -5   2       38.84       37.14     10.68 o 
  13  -5   2        0.62       16.87     11.97 o 
  14  -5   2        2.62       16.18     13.73 o 
 -17  -4   2        2.24        6.85     12.29 o 
 -16  -4   2        1.44        9.59     11.22 o 
 -15  -4   2        0.52        0.00     10.57 o 
 -14  -4   2       38.47       62.63     15.86 o 
 -13  -4   2        4.10        4.04     12.13 o 
 -12  -4   2      193.78      219.31     21.54 o 
 -11  -4   2      917.11      987.88     53.75 o 
 -10  -4   2       19.96       34.06      7.94 o 
  -9  -4   2       87.38       93.66      9.76 o 
  -8  -4   2      743.68      788.28     33.88 o 
  -7  -4   2      810.88      838.08     33.33 o 
  -6  -4   2      271.44      313.06     14.88 o 
  -5  -4   2      821.61      893.60     29.88 o 
  -4  -4   2     1048.27     1098.51     32.83 o 
  -3  -4   2      657.13      666.55     19.55 o 
  -2  -4   2       16.75       25.99      5.72 o 
  -1  -4   2     2792.48     2369.55     87.63 o 
   0  -4   2     2087.03     1985.47     75.26 o 
   1  -4   2     6081.47     5190.12    154.95 o 
   2  -4   2      390.07      369.39     10.37 o 
   3  -4   2      482.16      468.73     21.98 o 
   4  -4   2      982.77      984.23     39.80 o 
   5  -4   2      556.46      559.59     22.95 o 
   6  -4   2       18.90       27.08      5.71 o 
   7  -4   2       41.19       45.44      7.78 o 
   8  -4   2       38.02       44.37      8.41 o 
   9  -4   2      138.72      150.72     15.62 o 
  10  -4   2       94.92       75.20     11.06 o 
  11  -4   2      135.82      161.57     17.07 o 
  12  -4   2       73.84       80.95     12.61 o 
  13  -4   2       84.02       86.86     18.23 o 
  14  -4   2        2.61        0.00      9.42 o 
 -17  -3   2       13.69       14.66     11.63 o 
 -16  -3   2        0.06        0.00     10.11 o 
 -15  -3   2        0.66        9.57     21.03 o 
 -14  -3   2       10.19        7.28      9.72 o 
 -13  -3   2        5.07       15.17     11.10 o 
 -12  -3   2      468.47      469.55     27.44 o 
 -11  -3   2      884.93      878.35     41.63 o 
 -10  -3   2      506.55      524.14     26.86 o 
  -9  -3   2       30.24       42.62      7.57 o 
  -8  -3   2      285.72      265.31     17.20 o 
  -7  -3   2      313.51      348.89     16.50 o 
  -6  -3   2      735.02      716.51     26.21 o 
  -5  -3   2      210.58      227.92     10.58 o 
  -4  -3   2       88.64       92.76      7.56 o 
  -3  -3   2     1740.89     1854.40     47.97 o 
  -2  -3   2    17082.61    16317.90    381.76 o 
  -1  -3   2    21025.53    19879.08    304.18 o 
   0  -3   2    14733.92    16746.43    584.81 o 
   1  -3   2     3281.20     3112.90    111.17 o 
   2  -3   2       59.86       42.72      5.66 o 
   3  -3   2     2201.18     2100.07     53.80 o 
   4  -3   2     1249.04     1298.64     40.18 o 
   5  -3   2       33.55       38.20      5.57 o 
   6  -3   2       31.18       37.37      5.71 o 
   7  -3   2        5.90       11.99      4.93 o 
   8  -3   2       72.48       55.47      7.83 o 
   9  -3   2      209.48      186.09     14.64 o 
  10  -3   2      100.11      130.50     29.93 o 
  11  -3   2       34.02       41.56     13.59 o 
  12  -3   2       60.82       71.61     10.32 o 
  13  -3   2       59.18       70.45     17.73 o 
  14  -3   2        3.27        2.43     19.41 o 
  15  -3   2        0.00        0.00     14.56 o 
 -17  -2   2        3.50       24.78     14.00 o 
 -16  -2   2        0.00        0.00      9.71 o 
 -15  -2   2        2.70        0.00      9.42 o 
 -14  -2   2        3.81       18.78     21.03 o 
 -13  -2   2       23.52       29.23      5.97 o 
 -12  -2   2       22.55       43.58      8.12 o 
 -11  -2   2      202.37      186.57     13.73 o 
 -10  -2   2        6.19        9.12      4.55 o 
  -9  -2   2       28.83       38.28      6.06 o 
  -8  -2   2      408.40      411.03     18.27 o 
  -7  -2   2     1210.26     1445.37     53.39 o 
  -6  -2   2       66.52       91.64      6.54 o 
  -5  -2   2      178.71      192.86      9.32 o 
  -4  -2   2       15.80       19.26      4.35 o 
  -3  -2   2     1476.08     1603.25     40.78 o 
  -2  -2   2      207.86      167.50      6.18 o 
  -1  -2   2      891.22      925.45     20.63 o 
   0  -2   2   101078.29   125383.00   5911.78 o 
   1  -2   2     6792.73     5622.87    485.29 o 
   2  -2   2    21802.08    24771.17    614.35 o 
   3  -2   2      895.97      787.86     32.38 o 
   4  -2   2      664.19      669.67     20.64 o 
   5  -2   2      306.81      329.28     13.45 o 
   6  -2   2      266.48      225.73     27.29 o 
   7  -2   2       71.47       76.15     11.33 o 
   8  -2   2        8.97        5.66      5.82 o 
   9  -2   2       46.14       43.98      7.54 o 
  10  -2   2        0.05        0.00      7.27 o 
  11  -2   2       13.27        8.64      6.73 o 
  12  -2   2      169.97      171.11     19.17 o 
  13  -2   2       23.09       31.41     11.85 o 
  14  -2   2        5.89        1.21      9.15 o 
  15  -2   2        1.07        1.84     10.25 o 
 -16  -1   2        8.62        0.00      9.28 o 
 -15  -1   2        1.09       29.79     25.48 o 
 -14  -1   2        0.17        0.00      9.71 o 
 -13  -1   2      417.24      386.18     31.44 o 
 -12  -1   2       17.83       22.07      9.48 o 
 -11  -1   2      134.92      117.04     22.06 o 
 -10  -1   2      302.30      305.31     17.83 o 
  -9  -1   2        2.13        0.51      4.47 o 
  -8  -1   2      240.92      247.25     18.40 o 
  -7  -1   2        5.45        9.17      9.71 o 
  -6  -1   2      481.51      434.39     15.85 o 
  -5  -1   2       55.73       74.68      7.76 o 
  -4  -1   2        9.09        1.55      4.18 o 
  -3  -1   2     3033.69     2988.55    226.42 o 
  -2  -1   2      425.66      384.83     12.31 o 
  -1  -1   2      183.11      136.11      7.93 o 
   0  -1   2      231.32      209.34      6.67 o 
   1  -1   2       69.72       78.25      2.45 o 
   2  -1   2     1389.66     1237.43    106.15 o 
   3  -1   2      680.91      681.61     22.01 o 
   4  -1   2      619.20      549.12     21.47 o 
   5  -1   2      417.70      442.37     20.02 o 
   6  -1   2      713.37      719.10     24.20 o 
   7  -1   2      568.46      650.55     25.74 o 
   8  -1   2       42.67       42.32      6.14 o 
   9  -1   2      476.02      540.14     25.24 o 
  10  -1   2       39.83       42.68      6.66 o 
  11  -1   2      638.78      684.81     35.34 o 
  12  -1   2       25.73       25.17      9.89 o 
  13  -1   2      100.43       75.88     16.47 o 
  14  -1   2       14.21       13.54     10.82 o 
  15  -1   2       10.58        0.81      8.52 o 
  16  -1   2        5.15        3.24     15.37 o 
 -16   0   2        0.26        7.06     10.25 o 
 -15   0   2        1.35        0.00     13.35 o 
 -14   0   2        3.59        8.61      7.13 o 
 -13   0   2        0.34        1.87      5.11 o 
 -12   0   2      178.03      181.87     15.60 o 
 -11   0   2      313.33      310.20     20.17 o 
 -10   0   2       13.04       12.36      5.45 o 
  -9   0   2      245.44      249.43     14.66 o 
  -8   0   2       51.07       47.25      6.06 o 
  -7   0   2     1120.76     1168.45     39.41 o 
  -6   0   2     1585.85     1592.61     88.90 o 
  -5   0   2       25.66       23.78      4.84 o 
  -4   0   2       23.47       29.88      8.09 o 
  -3   0   2     1369.03     1297.96     38.45 o 
  -2   0   2     2340.97     2143.60     52.10 o 
  -1   0   2      302.16      307.99     10.21 o 
   1   0   2      450.80      487.07     19.34 o 
   2   0   2     3139.26     2782.32    151.74 o 
   3   0   2       53.64       57.02      3.00 o 
   4   0   2        0.23        8.95      4.02 o 
   5   0   2      691.24      691.50     23.83 o 
   6   0   2      807.47      850.39     27.95 o 
   7   0   2      412.33      492.68     21.45 o 
   8   0   2       29.55       33.27      4.02 o 
   9   0   2        9.87       29.44      9.71 o 
  10   0   2      111.39      100.56      7.85 o 
  11   0   2      279.75      244.31     13.63 o 
  12   0   2       26.33        9.18      9.10 o 
  13   0   2      186.45      171.05     21.72 o 
  14   0   2       10.89        0.00     13.75 o 
  15   0   2        1.31        0.00     13.75 o 
  16   0   2        3.28       22.29     28.71 o 
 -16   1   2        0.92        7.09     10.29 o 
 -15   1   2        0.49        0.00      7.70 o 
 -14   1   2       21.34       33.90     17.39 o 
 -13   1   2        7.13        7.12     12.62 o 
 -12   1   2      176.70      194.02     16.34 o 
 -11   1   2       36.11       51.09      8.79 o 
 -10   1   2       76.84       75.41      8.50 o 
  -9   1   2      165.27      159.15     12.34 o 
  -8   1   2      230.83      225.54     12.68 o 
  -7   1   2      179.96      198.75     13.47 o 
  -6   1   2      177.37      161.83     21.04 o 
  -5   1   2      177.89      221.42     12.64 o 
  -4   1   2       39.01       37.29      3.53 o 
  -3   1   2       18.90       27.16      6.21 o 
  -2   1   2     9277.89     8384.27    157.48 o 
  -1   1   2     9619.35     9160.19    317.53 o 
   2   1   2     1477.15     1363.83     17.38 o 
   3   1   2     2278.64     2271.53     61.17 o 
   4   1   2      204.25      199.59     11.45 o 
   5   1   2      609.04      596.00     23.21 o 
   6   1   2      127.21      118.10      9.53 o 
   7   1   2      206.50      198.23     13.44 o 
   8   1   2        2.87        2.83      2.14 o 
   9   1   2       26.25       31.77      3.65 o 
  10   1   2        5.32       10.89     10.19 o 
  11   1   2      129.80      102.35     22.22 o 
  12   1   2      163.33      131.59     20.50 o 
  13   1   2      178.86      163.30     31.55 o 
  14   1   2       51.89       54.91     14.35 o 
  15   1   2        2.21       29.36     20.63 o 
  16   1   2        0.06        5.22      9.32 o 
 -16   2   2        0.33        0.00     14.56 o 
 -15   2   2        0.32        0.00     10.62 o 
 -14   2   2        5.41        0.47      6.58 o 
 -13   2   2       64.30       82.44     17.56 o 
 -12   2   2       20.80       28.12      7.56 o 
 -11   2   2      149.84      147.93     13.65 o 
 -10   2   2       12.38       22.51      6.65 o 
  -9   2   2        1.26        0.00      4.55 o 
  -8   2   2       75.84       80.66      8.09 o 
  -7   2   2      231.00      275.21     14.09 o 
  -6   2   2     2027.89     2146.75    101.55 o 
  -5   2   2       31.39       25.00      5.15 o 
  -4   2   2      734.16      722.47     29.18 o 
  -3   2   2      950.23      944.45     21.63 o 
  -2   2   2     2558.24     2383.31     80.86 o 
  -1   2   2      680.88      671.70     37.76 o 
   0   2   2    14328.50    13814.43    266.96 o 
   1   2   2     6495.51     5877.53     80.07 o 
   2   2   2     1539.67     1424.68     30.50 o 
   3   2   2     3592.54     3831.22    219.92 o 
   4   2   2      336.82      263.39     38.47 o 
   5   2   2        0.62        1.62      4.04 o 
   6   2   2      693.21      614.41     22.68 o 
   7   2   2     5206.22     5433.39    112.15 o 
   8   2   2      163.58      175.90      8.85 o 
   9   2   2       19.20       14.91      7.14 o 
  10   2   2      181.40      160.27     13.72 o 
  11   2   2       27.38       52.32     12.21 o 
  12   2   2       13.49       13.18      9.52 o 
  13   2   2       56.46       48.96     11.85 o 
  14   2   2        0.00       13.60      9.32 o 
  15   2   2        0.01        4.60      8.16 o 
  16   2   2        0.05       11.85     13.35 o 
  17   2   2        0.95        8.90     21.84 o 
 -15   3   2        2.89        1.42      9.30 o 
 -14   3   2        6.87        4.80      8.74 o 
 -13   3   2        0.88        0.27      6.04 o 
 -12   3   2      222.26      207.86     20.42 o 
 -11   3   2       40.57       47.09      9.13 o 
 -10   3   2        4.02       13.39      6.95 o 
  -9   3   2        2.22        1.87      4.55 o 
  -8   3   2       44.34       45.72     10.01 o 
  -7   3   2       20.95       27.03      5.93 o 
  -6   3   2        2.16        2.50      5.55 o 
  -5   3   2      366.87      353.98     44.12 o 
  -4   3   2     2054.81     2179.84     79.91 o 
  -3   3   2        4.92        0.66      1.85 o 
  -2   3   2     1942.30     1958.21     66.61 o 
  -1   3   2    11899.96    11869.38    249.07 o 
   0   3   2      422.90      347.48     22.49 o 
   1   3   2     3253.36     3151.04     61.52 o 
   2   3   2     1133.39      967.39     25.79 o 
   3   3   2     1027.11      885.85     38.10 o 
   4   3   2      284.94      257.18     11.76 o 
   5   3   2      878.58      801.43     39.99 o 
   6   3   2       61.84       62.29      6.56 o 
   7   3   2      121.50      112.26     16.99 o 
   8   3   2     3909.83     3944.26    175.30 o 
   9   3   2      140.24      155.16     21.84 o 
  10   3   2      246.67      227.03     20.38 o 
  11   3   2       45.40       56.93     12.54 o 
  12   3   2       69.83       76.38     15.35 o 
  13   3   2       41.18       31.51     12.21 o 
  14   3   2       79.59       51.82     14.16 o 
  15   3   2        0.01       14.56     11.44 o 
  16   3   2        1.31        2.02     10.92 o 
  17   3   2        0.01        0.00     18.20 o 
 -15   4   2        4.47        1.62     12.94 o 
 -14   4   2        0.06        3.41      9.42 o 
 -13   4   2        0.01        9.51      9.42 o 
 -12   4   2       21.08       26.89      9.56 o 
 -11   4   2        0.00        3.14      8.22 o 
 -10   4   2        8.08        4.63      6.62 o 
  -9   4   2       38.82       60.45     10.33 o 
  -8   4   2       31.53       46.03     11.23 o 
  -7   4   2      706.42      787.91     36.57 o 
  -6   4   2        1.45       23.26      8.34 o 
  -5   4   2      671.84      715.57     52.04 o 
  -4   4   2        2.37       17.50     16.99 o 
  -3   4   2       19.03       21.86      3.63 o 
  -2   4   2     1654.39     1484.03     54.15 o 
  -1   4   2    10667.04    11001.77    350.27 o 
   0   4   2    40114.12    44432.48   1459.62 o 
   1   4   2    27262.58    29829.59    938.14 o 
   2   4   2     2765.83     2674.65     63.17 o 
   3   4   2      641.11      681.17     18.48 o 
   4   4   2      292.29      282.93      9.25 o 
   5   4   2     1039.05     1088.33     29.14 o 
   6   4   2      855.84     1034.34     23.62 o 
   7   4   2     6769.06     7106.48    297.59 o 
   8   4   2      309.50      281.65     34.40 o 
   9   4   2       19.12       24.39      8.09 o 
  10   4   2      751.96      790.67     47.75 o 
  11   4   2        0.13        0.00      9.71 o 
  12   4   2      111.52      124.08     18.77 o 
  13   4   2       54.92       39.24     12.94 o 
  14   4   2       37.52       19.82     10.30 o 
  15   4   2        1.36        5.71      9.67 o 
  16   4   2        3.56       10.37     11.14 o 
  17   4   2        0.83        0.00     10.57 o 
 -14   5   2        1.35        2.52      7.33 o 
 -13   5   2        2.74        0.28      6.88 o 
 -12   5   2       42.16       42.18     11.19 o 
 -11   5   2        8.46        7.27      7.72 o 
 -10   5   2      150.37      154.38     16.26 o 
  -9   5   2      260.12      229.30     17.90 o 
  -8   5   2       40.06       44.60      8.03 o 
  -7   5   2       94.08      133.02     13.05 o 
  -6   5   2      526.89      536.13     27.14 o 
  -5   5   2      140.07      167.96     11.14 o 
  -4   5   2     1174.93     1252.09     42.60 o 
  -3   5   2      574.81      602.17     21.85 o 
  -2   5   2      174.46      169.60     11.44 o 
  -1   5   2      312.17      290.55     15.16 o 
   0   5   2     7023.09     7142.79    245.54 o 
   1   5   2     7160.23     7083.39    242.86 o 
   2   5   2     1731.93     1556.69     53.66 o 
   3   5   2      139.73      133.05      6.62 o 
   4   5   2       62.22       64.22      4.48 o 
   5   5   2      341.65      344.16     11.85 o 
   6   5   2     1881.53     2003.24     63.92 o 
   7   5   2        0.00        0.00      3.50 o 
   8   5   2       20.19       33.40      7.71 o 
   9   5   2      144.12      134.49     14.96 o 
  10   5   2        0.00        0.58      5.82 o 
  11   5   2      165.89      160.69     17.27 o 
  12   5   2      148.42      140.30     18.28 o 
  13   5   2       14.55       10.72     19.01 o 
  14   5   2       11.36       15.17     26.69 o 
  15   5   2        0.00        0.00     10.25 o 
  16   5   2        7.73        7.33      9.67 o 
  17   5   2       21.88       66.77     20.38 o 
 -13   6   2        5.47        7.40      8.77 o 
 -12   6   2       28.81       51.61     12.60 o 
 -11   6   2        1.91        9.30      8.50 o 
 -10   6   2        1.25        0.00      6.15 o 
  -9   6   2      201.64      201.57     19.30 o 
  -8   6   2       47.04       61.77     19.33 o 
  -7   6   2       54.22       56.15      8.72 o 
  -6   6   2      120.17      128.85     11.97 o 
  -5   6   2      377.89      393.96     19.46 o 
  -4   6   2      146.82      161.04     10.40 o 
  -3   6   2      240.68      238.46     17.86 o 
  -2   6   2     3275.96     3341.30    136.99 o 
  -1   6   2     1063.25     1009.28     45.61 o 
   0   6   2      483.97      467.63     16.12 o 
   1   6   2       29.66       37.92      6.12 o 
   2   6   2      163.57      150.50     11.64 o 
   3   6   2      687.39      700.30     40.92 o 
   4   6   2      717.86      750.15     23.78 o 
   5   6   2      516.34      514.39     18.26 o 
   6   6   2     1668.87     1948.27     59.80 o 
   7   6   2        3.02        2.25      4.72 o 
   8   6   2       14.17       20.47      8.33 o 
   9   6   2      419.23      389.42     24.78 o 
  10   6   2      197.95      192.37     26.30 o 
  11   6   2      117.22       98.36     33.98 o 
  12   6   2      216.10      167.16     28.32 o 
  13   6   2        5.91        0.90      7.71 o 
  14   6   2        8.73       21.22     12.54 o 
  15   6   2        3.09        0.62      9.67 o 
  16   6   2        4.27       33.55     34.78 o 
  17   6   2        0.86        8.90     13.73 o 
 -13   7   2        0.25        0.00     12.94 o 
 -12   7   2        6.51       12.28     10.88 o 
 -11   7   2       11.84       47.72     20.22 o 
 -10   7   2        0.01        5.25      7.44 o 
  -9   7   2      550.54      566.82     39.65 o 
  -8   7   2      201.81      222.01     21.05 o 
  -7   7   2       28.69       40.20      8.44 o 
  -6   7   2        5.08        6.01      5.99 o 
  -5   7   2       38.25       35.99      6.65 o 
  -4   7   2        5.26       13.17      7.13 o 
  -3   7   2       56.58       70.34     10.48 o 
  -2   7   2       27.70       30.11      4.88 o 
  -1   7   2       76.63       73.71      6.35 o 
   0   7   2        6.42       15.82      6.02 o 
   1   7   2      494.70      445.24     16.93 o 
   2   7   2     1535.86     1437.90     79.50 o 
   3   7   2      119.36      141.71     11.27 o 
   4   7   2       10.56       35.18     10.58 o 
   5   7   2       17.11       31.18     11.91 o 
   6   7   2       14.29       25.54      7.54 o 
   7   7   2       14.55       16.95      3.77 o 
   8   7   2       54.15       59.26      9.29 o 
   9   7   2        9.82       15.83      3.75 o 
  10   7   2      237.78      211.00     22.55 o 
  11   7   2        2.08        8.92     13.35 o 
  12   7   2       35.32       54.09     17.05 o 
  13   7   2        9.13        0.90      7.18 o 
  14   7   2       94.87       83.82     18.20 o 
  15   7   2        0.22        0.00     11.06 o 
  16   7   2       11.20       10.17     22.65 o 
  17   7   2        0.13        2.97     13.35 o 
 -12   8   2        4.62       24.53     15.89 o 
 -11   8   2       12.63        4.73      7.75 o 
 -10   8   2       68.20      110.00     22.88 o 
  -9   8   2       20.23       63.97     31.28 o 
  -8   8   2      479.48      545.58     36.32 o 
  -7   8   2       96.23       93.57     13.98 o 
  -6   8   2       20.65       33.41      9.86 o 
  -5   8   2       19.54       15.12     10.16 o 
  -4   8   2       36.45       40.76      6.32 o 
  -3   8   2        1.57       10.80      4.99 o 
  -2   8   2       50.60       50.57      6.00 o 
  -1   8   2      545.69      571.93     29.65 o 
   0   8   2       38.44       38.13      6.84 o 
   1   8   2     1237.54     1265.81     42.09 o 
   2   8   2      261.13      277.37     16.35 o 
   3   8   2       91.01       90.45      6.85 o 
   4   8   2        0.02        3.90      4.64 o 
   5   8   2      149.86      167.24     10.50 o 
   6   8   2       33.85       44.41      6.76 o 
   7   8   2       22.43       30.94      6.05 o 
   8   8   2      203.86      224.66     19.96 o 
   9   8   2       66.90       58.81      6.85 o 
  10   8   2       25.70       29.58      5.16 o 
  11   8   2       69.40       80.50     31.55 o 
  12   8   2       47.74       27.00     13.69 o 
  13   8   2       31.04       18.38     12.57 o 
  14   8   2       32.45       30.81     15.11 o 
  15   8   2        2.15       20.61     12.06 o 
  16   8   2        0.53        0.00     11.02 o 
  17   8   2        6.42        7.46     12.63 o 
 -11   9   2        0.15        0.00     12.78 o 
 -10   9   2        2.18        0.00      7.18 o 
  -9   9   2       23.81       25.46     14.59 o 
  -8   9   2        0.27       22.65     16.99 o 
  -7   9   2       92.66      103.05     11.62 o 
  -6   9   2       43.14       54.21     21.44 o 
  -5   9   2       82.08       98.40     11.27 o 
  -4   9   2        0.28        0.00      4.29 o 
  -3   9   2       10.17        8.00      6.12 o 
  -2   9   2        0.36        2.22      5.77 o 
  -1   9   2        7.22       22.50     11.02 o 
   0   9   2       14.51       13.17      6.62 o 
   1   9   2      334.23      274.86     13.31 o 
   2   9   2       21.20       36.33     14.32 o 
   3   9   2      144.52      136.25      9.07 o 
   4   9   2       77.16       83.23     12.56 o 
   5   9   2       31.22       43.79      7.59 o 
   6   9   2        0.46       19.40     16.01 o 
   7   9   2        1.90        2.53      6.27 o 
   8   9   2       71.64       66.90      8.83 o 
   9   9   2       48.16       46.75      7.29 o 
  10   9   2       89.25       86.22      9.03 o 
  11   9   2      148.23      178.97     24.42 o 
  12   9   2        7.28        0.00      9.42 o 
  13   9   2      152.28      132.01     26.56 o 
  14   9   2       13.74        4.14      9.67 o 
  15   9   2        0.06        0.00     10.69 o 
  16   9   2        1.84        0.00     10.88 o 
  17   9   2        0.01        7.08     11.63 o 
 -10  10   2        1.29        0.00     13.58 o 
  -9  10   2       19.39       10.89     13.69 o 
  -8  10   2       56.78       83.95     21.44 o 
  -7  10   2        0.06       19.92     16.13 o 
  -6  10   2        0.60        0.00      6.27 o 
  -5  10   2        0.15        1.49      5.56 o 
  -4  10   2       20.63       19.81      6.09 o 
  -3  10   2      249.42      265.25     21.01 o 
  -2  10   2       61.56       54.86     13.19 o 
  -1  10   2        3.54        1.51      3.27 o 
   0  10   2      340.99      371.73     17.36 o 
   1  10   2      141.45      145.82     13.78 o 
   2  10   2      203.62      211.96     12.72 o 
   3  10   2       25.51       20.28      5.73 o 
   4  10   2        4.28        6.88      7.15 o 
   5  10   2        9.24        0.00      7.00 o 
   6  10   2        0.21        0.00      4.26 o 
   7  10   2      340.62      304.90     18.53 o 
   8  10   2       45.75       33.06      7.29 o 
   9  10   2      157.70      171.15     15.49 o 
  10  10   2       40.72       49.88      8.19 o 
  11  10   2      200.09      187.33     21.06 o 
  12  10   2      142.57      159.99     25.74 o 
  13  10   2       65.22       70.30     20.30 o 
  14  10   2        2.38       18.14     22.24 o 
  15  10   2        0.86        0.81     12.94 o 
  16  10   2        0.32       19.38     14.58 o 
  -9  11   2        4.29        0.00     12.29 o 
  -8  11   2       94.61      107.93     22.02 o 
  -7  11   2        3.97       19.64     12.54 o 
  -6  11   2       16.45        7.20      8.74 o 
  -5  11   2       42.68       38.96     14.56 o 
  -4  11   2       63.34       88.28     16.69 o 
  -3  11   2        4.07       22.98     13.21 o 
  -2  11   2       21.57        0.00     14.16 o 
  -1  11   2      343.20      304.17     20.05 o 
   0  11   2       44.35       56.12     15.51 o 
   1  11   2      169.69      148.90     14.10 o 
   2  11   2      314.59      264.78     20.45 o 
   3  11   2       55.37       50.63      6.57 o 
   4  11   2        1.66        4.18      3.98 o 
   5  11   2      212.84      182.67     15.68 o 
   6  11   2       23.18       38.53     14.04 o 
   7  11   2      128.76      108.63     23.78 o 
   8  11   2       18.40        8.04     11.26 o 
   9  11   2      395.85      386.19     28.19 o 
  10  11   2       23.25       22.37      6.81 o 
  11  11   2       41.94       36.85      7.81 o 
  12  11   2      152.10      143.95     23.06 o 
  13  11   2        1.76        7.70     16.58 o 
  14  11   2       14.31        6.60     20.63 o 
  15  11   2        0.01        0.00     11.47 o 
  16  11   2        0.02       13.69     41.25 o 
  -8  12   2        0.00        8.56     11.82 o 
  -7  12   2       64.74       89.28     22.79 o 
  -6  12   2        9.08        1.49     12.13 o 
  -5  12   2        0.00        0.00      9.32 o 
  -4  12   2       21.94        8.90     10.77 o 
  -3  12   2      136.94      154.31     22.69 o 
  -2  12   2        4.21        0.00     10.25 o 
  -1  12   2      248.80      260.40     47.74 o 
   0  12   2       26.03       49.48     14.96 o 
   1  12   2      107.10      121.78     19.16 o 
   2  12   2       10.52       15.24     24.67 o 
   3  12   2      101.28      134.66     37.62 o 
   4  12   2       53.44       46.41      7.75 o 
   5  12   2       56.76       69.43      9.69 o 
   6  12   2        5.04       31.82     17.61 o 
   7  12   2       10.19       31.48     12.41 o 
   8  12   2      259.44      200.85     16.39 o 
   9  12   2      455.79      471.83     29.29 o 
  10  12   2      236.23      217.76     18.35 o 
  11  12   2       30.56       24.42      7.35 o 
  12  12   2       97.38      123.05     25.07 o 
  13  12   2       27.73       23.89     12.21 o 
  14  12   2        0.03       28.31     24.27 o 
  15  12   2       11.69       36.31     15.72 o 
  -6  13   2       10.16       10.03     13.00 o 
  -5  13   2       27.06       16.45     10.88 o 
  -4  13   2        1.79        6.84      9.42 o 
  -3  13   2        1.61       17.49     13.75 o 
  -2  13   2        2.43       27.43     16.99 o 
  -1  13   2        8.39       11.81     27.10 o 
   0  13   2       55.59       57.43     15.44 o 
   1  13   2        0.57       12.13     10.87 o 
   2  13   2       87.02      108.08     36.40 o 
   3  13   2       81.57       67.53     15.72 o 
   4  13   2        1.52       12.94     11.32 o 
   5  13   2        0.42        0.00     10.52 o 
   6  13   2        9.88        6.13      4.74 o 
   7  13   2       30.35       56.16     13.65 o 
   8  13   2       40.50       44.56     10.69 o 
   9  13   2       87.99       89.07     15.04 o 
  10  13   2       74.06       61.97     13.23 o 
  11  13   2        6.32        0.81      5.69 o 
  12  13   2       43.11       62.76     21.44 o 
  13  13   2       34.58       23.97     15.37 o 
  14  13   2        8.30        0.00     19.41 o 
  15  13   2        2.46        3.68     27.50 o 
  -5  14   2       13.20       15.91     19.01 o 
  -4  14   2        5.84       16.99     13.69 o 
  -3  14   2        7.02        0.17      9.42 o 
  -2  14   2        0.14        2.18      9.42 o 
  -1  14   2        0.66        2.98      9.90 o 
   0  14   2       38.86       48.73     37.61 o 
   1  14   2        1.78        4.70     16.58 o 
   2  14   2        3.32        0.00     12.43 o 
   3  14   2       10.41       30.58     34.38 o 
   4  14   2       14.42       13.23     11.14 o 
   5  14   2        2.38        0.00     11.22 o 
   6  14   2       86.14      121.38     20.50 o 
   7  14   2       12.98       16.52     11.65 o 
   8  14   2        7.48        3.63      9.30 o 
   9  14   2       46.55       71.69     20.33 o 
  10  14   2       23.96       25.38     10.75 o 
  11  14   2        9.62        8.59      7.29 o 
  12  14   2        8.76        0.00     10.00 o 
  13  14   2        5.79       24.94     14.20 o 
  14  14   2        0.16        0.00     12.94 o 
  -3  15   2        0.85        0.00     12.54 o 
  -2  15   2        0.47        8.18     12.63 o 
  -1  15   2        8.71        0.00     10.69 o 
   0  15   2        2.22       46.54     23.05 o 
   1  15   2        4.24       11.94     11.37 o 
   2  15   2        2.00        0.00     11.85 o 
   3  15   2       10.48       16.36     13.80 o 
   4  15   2       35.81       47.54     15.55 o 
   5  15   2        1.33        0.00      9.55 o 
   6  15   2      123.38      122.94     23.86 o 
   7  15   2        0.04       11.13     18.20 o 
   8  15   2        7.90       35.89     14.66 o 
   9  15   2        0.03        2.14     11.32 o 
  10  15   2       25.37        6.64     14.56 o 
  11  15   2        5.09        0.00     20.22 o 
  12  15   2        1.66        0.00     16.18 o 
  -1  16   2       12.19        8.36     12.94 o 
   0  16   2        0.56       15.05     13.32 o 
   1  16   2       15.72       18.60     14.30 o 
   2  16   2        5.25        8.59     11.37 o 
   3  16   2        0.48        9.39     11.32 o 
   4  16   2        1.48        0.00     10.00 o 
   5  16   2       12.39        8.69     12.29 o 
   6  16   2        7.64        7.68     13.35 o 
   7  16   2       23.60       10.73     13.35 o 
   8  16   2       21.84       40.88     27.91 o 
   9  16   2        0.24       14.75     13.92 o 
  10  16   2        1.03        0.00     15.70 o 
   4  17   2        7.56       14.46     22.65 o 
   5  17   2        5.38        8.52     13.43 o 
   6  17   2        7.46        9.45     14.16 o 
   7  17   2       47.85       32.90     17.69 o 
  -7 -15   3       13.87       31.46     19.42 o 
  -6 -15   3       29.40        2.21     19.41 o 
  -5 -15   3        2.52       12.66     13.12 o 
  -4 -15   3       13.62        0.00     13.21 o 
  -3 -15   3       12.32        0.00     13.35 o 
 -10 -14   3       13.66       52.02     19.22 o 
  -9 -14   3        2.53        9.71     17.80 o 
  -8 -14   3        2.54        9.14     12.54 o 
  -7 -14   3       12.09       11.68     12.29 o 
  -6 -14   3       12.45        8.57     13.35 o 
  -5 -14   3        2.86        5.04     10.88 o 
  -4 -14   3        0.81        0.00     11.63 o 
  -3 -14   3       17.12       22.97     13.12 o 
  -2 -14   3       23.93       20.31     16.99 o 
  -1 -14   3        2.50        0.00     10.69 o 
   0 -14   3       13.49       21.84     39.63 o 
   1 -14   3        7.27        2.01      9.90 o 
 -12 -13   3       19.72       44.49     30.74 o 
 -11 -13   3        4.99        8.55     17.39 o 
 -10 -13   3        7.98        0.24     13.35 o 
  -9 -13   3       11.82       28.22     13.36 o 
  -8 -13   3        0.04        0.00     10.25 o 
  -7 -13   3        3.34        6.65     10.57 o 
  -6 -13   3        0.34        3.55      9.42 o 
  -5 -13   3        0.04        1.78      9.30 o 
  -4 -13   3        0.40        5.26      9.72 o 
  -3 -13   3        1.39        0.00     12.54 o 
  -2 -13   3       16.32       28.35     13.36 o 
  -1 -13   3        5.04        0.00     14.56 o 
   0 -13   3       15.29       17.67     12.54 o 
   1 -13   3       24.08       30.99     44.89 o 
   2 -13   3        0.01        3.24      9.67 o 
   3 -13   3        1.83       12.89     13.69 o 
   4 -13   3        2.15        8.14     12.59 o 
 -13 -12   3        2.23       88.97     34.78 o 
 -12 -12   3        0.95        1.02     10.88 o 
 -11 -12   3        2.37        0.00      9.28 o 
 -10 -12   3        2.60        0.00     11.85 o 
  -9 -12   3       13.02       33.51     14.38 o 
  -8 -12   3        0.63        5.46      9.10 o 
  -7 -12   3        2.06        8.49     10.87 o 
  -6 -12   3        3.08        2.88      9.10 o 
  -5 -12   3       11.03       19.11     10.82 o 
  -4 -12   3        3.86       14.56     13.75 o 
  -3 -12   3        6.22       17.39     13.01 o 
  -2 -12   3       22.92       33.83     14.58 o 
  -1 -12   3       33.62       58.93     29.93 o 
   0 -12   3        8.36        1.48      8.16 o 
   1 -12   3        1.20        0.00      7.59 o 
   2 -12   3       41.38       17.51     11.37 o 
   3 -12   3        1.38        0.00     14.18 o 
   4 -12   3        0.05        0.00     10.62 o 
   5 -12   3        0.54       12.57     13.69 o 
   6 -12   3        9.26       14.64     14.56 o 
 -14 -11   3        3.07        0.00     21.43 o 
 -13 -11   3        0.04        0.00     21.84 o 
 -12 -11   3        9.02        9.10     10.03 o 
 -11 -11   3       14.58        0.00      7.44 o 
 -10 -11   3        9.66       16.45     25.23 o 
  -9 -11   3        1.30       10.56      8.52 o 
  -8 -11   3        0.37        9.61     12.29 o 
  -7 -11   3        2.62       53.36     48.94 o 
  -6 -11   3       20.99       21.03     10.87 o 
  -5 -11   3        4.62       11.12      9.87 o 
  -4 -11   3        8.14       18.23     12.21 o 
  -3 -11   3       41.92       35.11     14.58 o 
  -2 -11   3       85.46       82.07     15.09 o 
  -1 -11   3      269.25      279.07     29.54 o 
   0 -11   3        2.66       20.86     32.76 o 
   1 -11   3       54.69       71.83     15.94 o 
   2 -11   3        1.53        0.00     10.69 o 
   3 -11   3        2.46        3.02      8.52 o 
   4 -11   3       18.13        0.89      8.49 o 
   5 -11   3        0.64       11.26     20.63 o 
   6 -11   3        9.92       10.20     20.22 o 
   7 -11   3       24.11       10.26     12.24 o 
 -15 -10   3        2.88        0.00     19.01 o 
 -14 -10   3        0.71        0.00     12.11 o 
 -13 -10   3        1.38        0.00      6.53 o 
 -12 -10   3        0.46        2.43     12.13 o 
 -11 -10   3       23.66       32.84      8.16 o 
 -10 -10   3        5.71        0.22      7.96 o 
  -9 -10   3       43.85       32.79     17.64 o 
  -8 -10   3       34.56       50.50      9.73 o 
  -7 -10   3        1.43        0.54      4.77 o 
  -6 -10   3       75.08       96.56     19.00 o 
  -5 -10   3      159.12      161.74     41.67 o 
  -4 -10   3       54.89       42.08     26.29 o 
  -3 -10   3       67.36       65.35     32.76 o 
  -2 -10   3       46.22       61.68     16.81 o 
  -1 -10   3       37.02       64.36     13.92 o 
   0 -10   3       64.81       63.68     13.76 o 
   1 -10   3      158.35      233.66     31.88 o 
   2 -10   3      120.09      105.08     25.89 o 
   3 -10   3       70.65       54.68     12.63 o 
   4 -10   3        5.66        8.94     10.82 o 
   5 -10   3        1.30       10.08     11.14 o 
   6 -10   3        0.90        0.00     12.13 o 
   7 -10   3        0.32        0.00     10.11 o 
   8 -10   3       22.06       40.92     30.74 o 
 -15  -9   3        5.19       21.13     13.99 o 
 -14  -9   3        0.06        8.59     14.56 o 
 -13  -9   3        7.31       28.78     16.89 o 
 -12  -9   3       93.65      111.47     26.08 o 
 -11  -9   3       26.67       36.72      9.66 o 
 -10  -9   3       22.01       28.42      8.96 o 
  -9  -9   3       77.58       83.19     12.18 o 
  -8  -9   3       83.32       67.62     10.76 o 
  -7  -9   3      186.40      172.72     15.32 o 
  -6  -9   3       70.01       65.74      8.45 o 
  -5  -9   3       46.32       49.32      5.98 o 
  -4  -9   3       25.95       42.81     15.15 o 
  -3  -9   3      221.33      212.01     27.11 o 
  -2  -9   3      168.10      143.67     20.83 o 
  -1  -9   3        9.80       43.29     21.84 o 
   0  -9   3       16.44       15.09      8.68 o 
   1  -9   3      352.93      354.73     30.42 o 
   2  -9   3      534.88      536.50     41.16 o 
   3  -9   3       57.25       47.15     20.63 o 
   4  -9   3       65.48       57.06     14.16 o 
   5  -9   3       66.56       98.76     16.90 o 
   6  -9   3       24.14       30.66     11.85 o 
   7  -9   3       17.70       12.29     30.74 o 
   8  -9   3        5.20        0.99     14.16 o 
   9  -9   3        2.94        0.00     11.85 o 
  10  -9   3        0.94        1.99     11.05 o 
 -16  -8   3        5.20        0.00     10.11 o 
 -15  -8   3        0.33        0.00     13.75 o 
 -14  -8   3        0.02        0.00     15.37 o 
 -13  -8   3        1.63        0.00      9.30 o 
 -12  -8   3        0.00       10.17      7.85 o 
 -11  -8   3      105.21       99.58     12.99 o 
 -10  -8   3        1.08        3.56      5.67 o 
  -9  -8   3       35.89       53.24      9.97 o 
  -8  -8   3      135.45      122.71     15.00 o 
  -7  -8   3       52.77       57.87      8.06 o 
  -6  -8   3      127.02      149.31     12.24 o 
  -5  -8   3       65.72       70.63      7.12 o 
  -4  -8   3        0.08        3.63      4.48 o 
  -3  -8   3      294.43      331.54     34.80 o 
  -2  -8   3      808.72      819.22     52.08 o 
  -1  -8   3       78.60      104.11     16.90 o 
   0  -8   3       15.22       41.30     10.25 o 
   1  -8   3      415.44      376.32     30.66 o 
   2  -8   3       22.26        6.83      9.71 o 
   3  -8   3      120.76      122.79     18.56 o 
   4  -8   3        0.16        0.00      8.35 o 
   5  -8   3        2.82        0.00     11.32 o 
   6  -8   3      130.66      127.91     30.74 o 
   7  -8   3        8.76        0.00      9.90 o 
   8  -8   3        1.19        4.76     17.39 o 
   9  -8   3        1.79       11.97     15.37 o 
  10  -8   3        6.21        4.21     11.27 o 
  11  -8   3        3.80       20.59     17.39 o 
 -16  -7   3        0.13        0.18     10.00 o 
 -15  -7   3        5.96        0.00     13.69 o 
 -14  -7   3        8.27        4.56     20.22 o 
 -13  -7   3       40.43       58.15     14.70 o 
 -12  -7   3        0.60        0.00      8.52 o 
 -11  -7   3       16.14        2.25      7.58 o 
 -10  -7   3      245.86      247.46     20.18 o 
  -9  -7   3       11.43       24.83     11.11 o 
  -8  -7   3       57.82       53.21      9.13 o 
  -7  -7   3       72.86       72.23     10.62 o 
  -6  -7   3       38.26       54.11      7.27 o 
  -5  -7   3       42.76       46.69      6.92 o 
  -4  -7   3      105.10      107.42     11.21 o 
  -3  -7   3        1.48       26.16     14.56 o 
  -2  -7   3     1076.08     1041.51    175.45 o 
  -1  -7   3      220.08      192.80     38.44 o 
   0  -7   3        0.04        0.00      8.58 o 
   1  -7   3        3.52        0.00      5.99 o 
   2  -7   3      551.70      530.23     35.20 o 
   3  -7   3       29.06       43.58     10.29 o 
   4  -7   3      171.42      195.81     21.17 o 
   5  -7   3      335.23      311.38     16.28 o 
   6  -7   3        1.85       13.49     15.76 o 
   7  -7   3       83.41       88.28     11.54 o 
   8  -7   3        1.77        9.44      5.79 o 
   9  -7   3        3.96        2.77      5.89 o 
  10  -7   3        2.77        8.23     10.88 o 
  11  -7   3        2.55       11.66     10.82 o 
  12  -7   3        0.18       13.75     17.79 o 
 -16  -6   3        0.98        0.00     12.21 o 
 -15  -6   3       10.02        0.00     17.39 o 
 -14  -6   3       16.46       41.72     22.65 o 
 -13  -6   3        0.70       21.78      7.99 o 
 -12  -6   3       25.24       30.03      9.70 o 
 -11  -6   3      381.75      371.49     24.97 o 
 -10  -6   3        0.55       16.79      7.09 o 
  -9  -6   3       87.79       94.75     19.85 o 
  -8  -6   3       72.93       80.43     13.80 o 
  -7  -6   3       17.60       37.62     10.52 o 
  -6  -6   3      132.64      162.14     16.02 o 
  -5  -6   3       34.89       53.61      6.43 o 
  -4  -6   3      406.04      427.25     16.21 o 
  -3  -6   3        0.30        0.00      6.94 o 
  -2  -6   3      135.57      134.04      5.85 o 
  -1  -6   3      113.74      114.08     12.86 o 
   0  -6   3       10.28        7.63      7.28 o 
   1  -6   3      206.44      183.77     17.40 o 
   2  -6   3      366.66      365.02     27.92 o 
   3  -6   3       29.47       24.05      8.63 o 
   4  -6   3        7.10        7.00      3.39 o 
   5  -6   3      205.44      205.09     22.40 o 
   6  -6   3      123.47      116.24     12.33 o 
   7  -6   3        3.01        0.00      4.56 o 
   8  -6   3       91.35       80.24     15.48 o 
   9  -6   3       32.89       27.05      8.41 o 
  10  -6   3       39.73       31.21      8.80 o 
  11  -6   3       11.15        0.95      6.76 o 
  12  -6   3        3.50       14.70      9.86 o 
  13  -6   3        0.16       10.52     21.03 o 
 -16  -5   3        5.47        0.00      9.10 o 
 -15  -5   3        1.01       12.94     17.79 o 
 -14  -5   3        0.41        0.00      8.85 o 
 -13  -5   3       10.03       26.14      9.78 o 
 -12  -5   3       50.99       58.36     14.52 o 
 -11  -5   3        2.98        3.17      6.30 o 
 -10  -5   3      423.33      402.52     27.87 o 
  -9  -5   3      206.29      211.57     16.70 o 
  -8  -5   3       94.62      104.70     11.66 o 
  -7  -5   3      103.05      131.46     11.74 o 
  -6  -5   3      231.84      241.41     15.89 o 
  -5  -5   3      310.02      349.86     16.80 o 
  -4  -5   3       42.79       44.88      4.49 o 
  -3  -5   3     1529.34     1709.36     84.21 o 
  -2  -5   3      423.25      390.32     13.76 o 
  -1  -5   3      722.49      560.74     29.98 o 
   0  -5   3      393.05      406.87     37.64 o 
   1  -5   3      235.73      257.98     21.15 o 
   2  -5   3     1529.50     1556.70     37.96 o 
   3  -5   3      236.85      245.63      9.77 o 
   4  -5   3        4.21        3.97      3.99 o 
   5  -5   3        5.56        3.64      4.85 o 
   6  -5   3        5.12        0.00      8.90 o 
   7  -5   3       51.45       45.47      7.94 o 
   8  -5   3       92.00       92.92     11.65 o 
   9  -5   3      351.10      327.51     22.83 o 
  10  -5   3        0.82        8.40      7.06 o 
  11  -5   3       21.77       28.08      8.08 o 
  12  -5   3        9.16       16.91     20.57 o 
  13  -5   3        4.69        0.00     11.37 o 
 -16  -4   3       12.45       63.93     18.01 o 
 -15  -4   3       26.56       13.27     11.32 o 
 -14  -4   3        8.24       17.01     11.14 o 
 -13  -4   3       56.30       41.66     11.73 o 
 -12  -4   3       24.65       32.50     10.83 o 
 -11  -4   3      870.71      882.67     46.79 o 
 -10  -4   3     1802.36     1774.33     79.78 o 
  -9  -4   3       73.64       77.67     10.03 o 
  -8  -4   3      449.87      458.66     24.11 o 
  -7  -4   3      177.91      203.38     13.79 o 
  -6  -4   3      425.30      418.18     17.90 o 
  -5  -4   3      674.95      717.75     27.46 o 
  -4  -4   3      239.97      257.20     11.83 o 
  -3  -4   3     2952.74     2880.72     79.44 o 
  -2  -4   3     1195.09     1041.45     26.18 o 
  -1  -4   3      430.65      425.27     14.09 o 
   0  -4   3      403.68      393.41     25.51 o 
   1  -4   3      268.40      276.96     23.31 o 
   2  -4   3     1463.22     1433.30     36.00 o 
   3  -4   3      414.24      461.93     30.45 o 
   4  -4   3      636.87      752.79     42.67 o 
   5  -4   3       18.72       14.75      5.76 o 
   6  -4   3        0.50        3.24      8.49 o 
   7  -4   3        0.01        0.00      4.46 o 
   8  -4   3       21.02       17.91      6.26 o 
   9  -4   3        4.66        0.13      8.17 o 
  10  -4   3        5.03        2.25      6.71 o 
  11  -4   3      109.15       98.20     13.78 o 
  12  -4   3      150.82      143.45     33.12 o 
  13  -4   3       18.68       66.40     18.64 o 
  14  -4   3       12.85       11.01     14.16 o 
 -16  -3   3        1.73        0.00     11.14 o 
 -15  -3   3        0.23        0.00      8.58 o 
 -14  -3   3      118.85       88.02     80.09 o 
 -13  -3   3        2.93       31.27     13.85 o 
 -12  -3   3      233.86      225.93     18.99 o 
 -11  -3   3        0.02       13.39      6.88 o 
 -10  -3   3      512.16      560.91     30.82 o 
  -9  -3   3      145.04      140.37     12.19 o 
  -8  -3   3       62.95       73.03      8.85 o 
  -7  -3   3      244.17      247.83     13.84 o 
  -6  -3   3      170.73      147.32      9.60 o 
  -5  -3   3      250.78      230.66     10.94 o 
  -4  -3   3       51.45       60.78      5.95 o 
  -3  -3   3      477.09      460.23     15.22 o 
  -2  -3   3        6.37        2.34      2.31 o 
  -1  -3   3     7449.81     7378.87    162.94 o 
   0  -3   3      357.50      353.67     13.32 o 
   1  -3   3     3719.21     3702.05     78.13 o 
   2  -3   3     4872.32     5142.00    149.50 o 
   3  -3   3     1427.69     1642.28     47.60 o 
   4  -3   3      494.76      554.92     29.26 o 
   5  -3   3        7.37       10.98      7.13 o 
   6  -3   3      245.78      251.78     14.09 o 
   7  -3   3      519.50      476.79     23.13 o 
   8  -3   3        0.00        3.50      4.25 o 
   9  -3   3      565.09      532.31     28.78 o 
  10  -3   3       81.86       83.35     24.27 o 
  11  -3   3        1.76        6.91      7.37 o 
  12  -3   3       84.56       97.68     15.06 o 
  13  -3   3        2.47        0.00      9.32 o 
  14  -3   3       18.86        7.58     10.47 o 
  15  -3   3       30.57       13.61     12.82 o 
 -16  -2   3        0.48        0.00     12.13 o 
 -15  -2   3        2.08       33.15     19.01 o 
 -14  -2   3        0.78        3.44      8.85 o 
 -13  -2   3       21.19        7.38      6.21 o 
 -12  -2   3       85.18       86.09     11.16 o 
 -11  -2   3      368.83      374.97     23.95 o 
 -10  -2   3      224.18      215.73     14.40 o 
  -9  -2   3       43.03       35.37     10.43 o 
  -8  -2   3      204.89      209.19     13.15 o 
  -7  -2   3      719.57      794.33     29.97 o 
  -6  -2   3      628.12      691.33     25.53 o 
  -5  -2   3       54.13       53.06      7.55 o 
  -4  -2   3     1472.16     1403.42     40.74 o 
  -3  -2   3       82.49       68.87     11.80 o 
  -2  -2   3      180.22      143.80      6.22 o 
  -1  -2   3      438.35      425.44     23.13 o 
   0  -2   3     1233.77     1073.47     23.02 o 
   1  -2   3     6438.45     6639.49    145.74 o 
   2  -2   3        1.20        3.92      2.03 o 
   3  -2   3     1578.99     1512.06     77.61 o 
   4  -2   3      204.76      219.27     14.87 o 
   5  -2   3     1154.34     1238.22     40.06 o 
   6  -2   3       18.73       37.00      6.82 o 
   7  -2   3       89.38       95.80     11.47 o 
   8  -2   3      114.89       98.74     12.29 o 
   9  -2   3        3.65       20.60     15.15 o 
  10  -2   3      406.96      379.52     23.06 o 
  11  -2   3      490.52      488.72     30.49 o 
  12  -2   3       66.65       45.31      8.47 o 
  13  -2   3        9.79       35.79     13.58 o 
  14  -2   3       39.93       24.83     12.82 o 
  15  -2   3        2.32       43.13     16.11 o 
 -16  -1   3        1.29        3.03      9.71 o 
 -15  -1   3        4.14        2.86      7.37 o 
 -14  -1   3        4.17        6.02      8.94 o 
 -13  -1   3      127.45      137.30     17.87 o 
 -12  -1   3       87.65       83.03     11.59 o 
 -11  -1   3      623.66      656.26     35.79 o 
 -10  -1   3       83.61       82.64      9.14 o 
  -9  -1   3      115.11      115.10     10.77 o 
  -8  -1   3       56.59       58.75      6.77 o 
  -7  -1   3      144.82      165.44     18.59 o 
  -6  -1   3     1088.88     1251.06    149.61 o 
  -5  -1   3        0.00        1.21      3.43 o 
  -4  -1   3      110.38      121.68      8.28 o 
  -3  -1   3     2290.57     2071.79     67.42 o 
  -2  -1   3      611.52      653.29     20.84 o 
  -1  -1   3      477.69      427.20     14.97 o 
   0  -1   3      393.76      389.33     10.25 o 
   1  -1   3    11824.89    11819.73    262.54 o 
   2  -1   3      341.04      311.36      9.94 o 
   3  -1   3      153.29      133.40      7.03 o 
   4  -1   3      309.34      348.93     35.22 o 
   5  -1   3      201.51      210.47     14.16 o 
   6  -1   3      113.35      102.44      6.45 o 
   7  -1   3       98.75       93.29      7.95 o 
   8  -1   3       42.43       49.20      6.52 o 
   9  -1   3        0.73        0.00      4.29 o 
  10  -1   3      290.92      301.32     18.76 o 
  11  -1   3        3.64        8.17      4.89 o 
  12  -1   3       26.52       18.19     13.75 o 
  13  -1   3        2.92        0.00     10.11 o 
  14  -1   3        1.24        0.00      8.52 o 
  15  -1   3        1.10        0.00     11.73 o 
  16  -1   3        0.13       12.67     25.88 o 
 -16   0   3        1.72        2.70      9.87 o 
 -15   0   3        9.40       13.82     10.29 o 
 -14   0   3        0.01       13.41     16.31 o 
 -13   0   3        2.51       12.96     16.78 o 
 -12   0   3      109.66      104.24     11.80 o 
 -11   0   3        0.10        6.38      5.40 o 
 -10   0   3       18.81       22.33      6.75 o 
  -9   0   3       59.80       58.66      9.44 o 
  -8   0   3      296.03      320.35     15.87 o 
  -7   0   3      156.02      135.55     12.41 o 
  -6   0   3        0.98        0.00      5.66 o 
  -5   0   3        0.52        2.10      4.12 o 
  -4   0   3       18.45       19.22      3.67 o 
  -3   0   3      297.44      295.50      8.98 o 
  -2   0   3      453.58      398.59     22.93 o 
  -1   0   3     8403.81     7496.39    227.94 o 
   0   0   3     1161.13     1070.15     36.47 o 
   1   0   3     6269.37     5950.24    123.29 o 
   2   0   3      170.25      177.61      8.17 o 
   3   0   3      362.23      242.38     90.31 o 
   4   0   3       37.11       31.99      3.10 o 
   5   0   3       37.19       35.67      3.44 o 
   6   0   3      588.45      615.78     21.43 o 
   7   0   3      211.45      208.80      9.89 o 
   8   0   3       17.93       26.83      4.73 o 
   9   0   3        7.10        0.00      5.78 o 
  10   0   3        6.30        8.82      9.13 o 
  11   0   3       18.58        9.14      6.54 o 
  12   0   3       73.34       61.90     15.72 o 
  13   0   3       52.63       52.82     13.43 o 
  14   0   3        0.70        8.09      9.15 o 
  15   0   3        2.89        0.00     12.94 o 
  16   0   3        0.15        3.15     18.20 o 
 -16   1   3        6.38        4.04     14.56 o 
 -15   1   3        1.96        0.66      7.95 o 
 -14   1   3        0.02        5.89      6.12 o 
 -13   1   3       19.46       33.12      8.33 o 
 -12   1   3       52.36       46.16      8.72 o 
 -11   1   3      104.96       93.75     10.75 o 
 -10   1   3       31.56       35.89      7.75 o 
  -9   1   3       40.13       80.38     11.13 o 
  -8   1   3      120.32      124.31     12.57 o 
  -7   1   3      395.76      405.45     22.95 o 
  -6   1   3      259.16      269.10     15.93 o 
  -5   1   3        0.23        0.00      3.54 o 
  -4   1   3     1785.61     1790.37     67.70 o 
  -3   1   3     1037.53      994.43     34.57 o 
  -2   1   3      492.82      439.90     17.55 o 
  -1   1   3    10337.92    10259.82    119.81 o 
   0   1   3       67.44       53.55      1.57 o 
   1   1   3      116.73      117.59      4.71 o 
   2   1   3      131.76      110.83      3.97 o 
   3   1   3       88.51       79.79      3.48 o 
   4   1   3        3.61       19.84      5.24 o 
   5   1   3       65.18       57.96      3.52 o 
   6   1   3       14.90       14.48      4.17 o 
   7   1   3      154.44      158.60      6.68 o 
   8   1   3       17.39       15.63      6.88 o 
   9   1   3       34.47       52.59     10.25 o 
  10   1   3      683.98      648.55     34.36 o 
  11   1   3        9.03        0.00     16.99 o 
  12   1   3      130.57      139.42     18.20 o 
  13   1   3      177.70      127.86     21.75 o 
  14   1   3        0.88       17.03      9.90 o 
  15   1   3        0.57        0.00      9.67 o 
  16   1   3        0.98       20.58     14.00 o 
 -15   2   3        2.27        0.16      8.08 o 
 -14   2   3        1.35        5.81      6.64 o 
 -13   2   3      167.99      143.78     15.66 o 
 -12   2   3        2.33        2.89     11.74 o 
 -11   2   3      255.63      230.35     17.49 o 
 -10   2   3       18.11       27.51      5.72 o 
  -9   2   3       47.15       70.98      8.72 o 
  -8   2   3      780.06      884.01     89.90 o 
  -7   2   3      384.25      401.52     25.08 o 
  -6   2   3     1018.20     1058.02     34.58 o 
  -5   2   3       90.88       86.99      9.24 o 
  -4   2   3      941.05      882.10     23.37 o 
  -3   2   3     1551.59     1402.44     30.94 o 
  -2   2   3      400.25      335.77     20.70 o 
  -1   2   3       24.46       21.89      1.73 o 
   0   2   3       21.06       21.05      4.79 o 
   1   2   3     9265.56     8469.70    158.12 o 
   2   2   3      229.64      178.17      6.43 o 
   3   2   3       42.29       37.36      1.59 o 
   4   2   3      845.45      837.33     26.52 o 
   5   2   3       75.80       81.13      2.30 o 
   6   2   3      412.06      482.27     25.24 o 
   7   2   3     1239.52     1270.26     23.60 o 
   8   2   3      513.29      529.84     46.11 o 
   9   2   3        0.14        0.00      5.72 o 
  10   2   3      334.86      317.89     27.18 o 
  11   2   3      163.27      157.91     21.89 o 
  12   2   3        3.88        0.00      9.71 o 
  13   2   3       54.03       38.55     18.61 o 
  14   2   3       12.74       15.00     29.93 o 
  15   2   3        0.48        0.00      9.28 o 
  16   2   3        9.14       25.09     25.48 o 
  17   2   3        1.56       18.91     16.58 o 
 -15   3   3        2.41        0.00     17.80 o 
 -14   3   3        0.11        0.00      6.30 o 
 -13   3   3        2.36        5.01      9.50 o 
 -12   3   3        1.74        0.00      5.20 o 
 -11   3   3       26.61       34.83      8.82 o 
 -10   3   3       64.15       69.76     10.18 o 
  -9   3   3       14.91       29.24      7.85 o 
  -8   3   3      481.37      494.55     48.57 o 
  -7   3   3      115.46      122.06     12.59 o 
  -6   3   3      528.21      526.43     20.27 o 
  -5   3   3     2450.59     2540.72     76.05 o 
  -4   3   3       57.57       52.81      3.87 o 
  -3   3   3     1367.40     1283.66     31.35 o 
  -2   3   3       24.38       19.21      4.43 o 
  -1   3   3    69884.44    82164.48   2908.33 o 
   0   3   3       43.57       28.41      3.53 o 
   1   3   3    20560.10    19314.63    416.74 o 
   2   3   3      975.90      858.78     43.86 o 
   3   3   3      633.54      601.41     13.34 o 
   4   3   3     2706.56     2379.86     63.84 o 
   5   3   3      307.73      309.52     22.67 o 
   6   3   3     1854.55     1975.36    102.39 o 
   7   3   3      780.67      908.80     66.03 o 
   8   3   3      157.65      164.28     15.37 o 
   9   3   3        0.59       18.78      7.58 o 
  10   3   3        5.89        9.30      6.86 o 
  11   3   3       21.75       38.73     15.37 o 
  12   3   3        0.65        5.36      7.93 o 
  13   3   3       58.12       55.74     13.12 o 
  14   3   3       24.71       27.28     13.36 o 
  15   3   3        0.01        0.00      9.15 o 
  16   3   3        2.58       18.15     14.26 o 
  17   3   3        2.27       15.37     22.65 o 
 -15   4   3        1.42       13.75     17.79 o 
 -14   4   3        0.33        0.00      8.10 o 
 -13   4   3       18.75       13.38      7.56 o 
 -12   4   3        1.24        3.07      6.04 o 
 -11   4   3       28.30       13.54      7.34 o 
 -10   4   3       58.57       58.79     10.46 o 
  -9   4   3      166.54      193.79     16.31 o 
  -8   4   3      147.06      115.08     31.80 o 
  -7   4   3       76.48      112.52     15.15 o 
  -6   4   3        0.80        7.28      7.28 o 
  -5   4   3        2.61       15.41      8.59 o 
  -4   4   3       98.85       93.28      6.28 o 
  -3   4   3       16.37       20.39      5.76 o 
  -2   4   3       65.92       72.98      6.63 o 
  -1   4   3     6058.11     5942.68    144.83 o 
   0   4   3      214.32      171.20      8.49 o 
   1   4   3    49245.11    53519.62   1406.50 o 
   2   4   3        7.41        7.00      2.98 o 
   3   4   3      916.61      819.80     21.34 o 
   4   4   3        4.13        4.60      4.25 o 
   5   4   3       56.98       59.28      7.49 o 
   6   4   3     4941.30     5306.99    215.50 o 
   7   4   3      893.25      855.92    138.58 o 
   8   4   3       64.70       58.57     17.39 o 
   9   4   3        0.52        0.00      6.07 o 
  10   4   3      291.35      259.91     22.92 o 
  11   4   3        8.02       27.91     10.92 o 
  12   4   3      112.29      143.28     20.50 o 
  13   4   3       26.97       17.57      9.32 o 
  14   4   3        5.03        4.70     10.25 o 
  15   4   3        0.44        3.54     10.52 o 
  16   4   3        3.04        3.41     11.32 o 
  17   4   3        7.44       50.94     25.07 o 
 -14   5   3        0.22        8.90     15.37 o 
 -13   5   3        4.14        2.16     11.12 o 
 -12   5   3       10.42       20.82     15.58 o 
 -11   5   3       52.27       76.30     13.32 o 
 -10   5   3       28.55       34.06      9.28 o 
  -9   5   3       40.97       43.97      8.69 o 
  -8   5   3      240.72      268.65     18.11 o 
  -7   5   3      118.76       95.77     26.81 o 
  -6   5   3       42.04       60.84      9.15 o 
  -5   5   3        2.62        0.00      4.78 o 
  -4   5   3        0.62        6.05      3.91 o 
  -3   5   3        1.89        1.86      4.06 o 
  -2   5   3      395.91      435.65     15.57 o 
  -1   5   3        3.64        1.57      2.47 o 
   0   5   3      919.12      920.07     31.04 o 
   1   5   3      385.37      372.61     17.92 o 
   2   5   3       24.53       22.72      3.29 o 
   3   5   3      349.48      343.75     12.77 o 
   4   5   3       87.86       91.01      5.25 o 
   5   5   3        0.54        7.75      7.36 o 
   6   5   3       55.67       55.76      5.54 o 
   7   5   3      930.73      873.62     57.70 o 
   8   5   3      408.60      405.13     26.00 o 
   9   5   3      109.79      107.53     13.69 o 
  10   5   3      122.01      150.96     17.76 o 
  11   5   3       55.26       52.82     12.05 o 
  12   5   3       71.23       83.18     16.76 o 
  13   5   3        0.34        0.00      7.59 o 
  14   5   3        4.32       11.25     21.03 o 
  15   5   3        2.49       43.00     15.72 o 
  16   5   3        2.67       31.58     26.29 o 
  17   5   3       14.11       24.33     18.46 o 
 -13   6   3        3.75        2.01      9.90 o 
 -12   6   3        5.02        5.64      8.19 o 
 -11   6   3       15.49       19.66     13.78 o 
 -10   6   3       16.13       32.20     19.29 o 
  -9   6   3      100.34      123.08     13.03 o 
  -8   6   3       99.25      131.09     19.27 o 
  -7   6   3       25.58       33.75     10.48 o 
  -6   6   3      359.14      348.73     21.10 o 
  -5   6   3      156.22      152.37     11.45 o 
  -4   6   3        1.36        0.00      5.71 o 
  -3   6   3        0.83        0.00      3.27 o 
  -2   6   3       25.28       30.95      6.62 o 
  -1   6   3      938.88      928.32     30.10 o 
   0   6   3       18.66       24.47      5.20 o 
   1   6   3      408.21      362.01     14.28 o 
   2   6   3       56.98       61.59      4.99 o 
   3   6   3       14.18       14.15      4.67 o 
   4   6   3      118.44      117.88      7.12 o 
   5   6   3      206.94      198.24      8.12 o 
   6   6   3      526.53      528.99     26.01 o 
   7   6   3       25.93       28.21      4.79 o 
   8   6   3        5.91        1.11      2.17 o 
   9   6   3       14.36       46.78     11.27 o 
  10   6   3       59.86       67.62     14.01 o 
  11   6   3      137.63      142.76     18.06 o 
  12   6   3        5.60        1.73     12.94 o 
  13   6   3       29.62       55.53     19.01 o 
  14   6   3        4.51        9.22     10.77 o 
  15   6   3        0.42        0.00     12.11 o 
  16   6   3        0.12        5.48     10.88 o 
  17   6   3       32.98        0.00     24.67 o 
 -13   7   3        0.12       35.14     29.52 o 
 -12   7   3       27.24       33.24     15.27 o 
 -11   7   3       11.00        9.87      8.88 o 
 -10   7   3       86.61      114.35     16.18 o 
  -9   7   3       47.63       53.03     10.35 o 
  -8   7   3      168.73      187.93     17.45 o 
  -7   7   3       62.11       66.73     10.40 o 
  -6   7   3       54.07       49.53      8.73 o 
  -5   7   3        0.33       11.58     14.55 o 
  -4   7   3      112.52      110.89      9.72 o 
  -3   7   3      164.79      162.87     10.42 o 
  -2   7   3        0.48        0.00      4.26 o 
  -1   7   3      266.86      288.26     19.06 o 
   0   7   3       42.18       46.01      7.44 o 
   1   7   3        5.44       16.99      7.68 o 
   2   7   3       30.93       30.16      6.05 o 
   3   7   3        4.56        1.02      3.09 o 
   4   7   3      493.04      510.37     23.23 o 
   5   7   3      674.28      641.58     32.64 o 
   6   7   3      136.23      134.55      8.64 o 
   7   7   3      118.34      129.54     11.80 o 
   8   7   3       52.46       38.62      6.72 o 
   9   7   3        9.22        7.69      2.30 o 
  10   7   3       18.85       20.31     10.52 o 
  11   7   3      181.56      194.11     31.55 o 
  12   7   3       94.04       91.80     17.96 o 
  13   7   3       34.79       39.54     12.69 o 
  14   7   3       58.10       77.04     33.57 o 
  15   7   3        0.23       27.86     25.48 o 
  16   7   3        0.02        0.00     20.22 o 
  17   7   3        0.69        0.00     13.43 o 
 -12   8   3       37.02       32.68     29.12 o 
 -11   8   3        1.27        6.14     10.22 o 
 -10   8   3       64.90       68.51     12.90 o 
  -9   8   3        0.73        0.00      5.97 o 
  -8   8   3        1.70       29.91     19.01 o 
  -7   8   3      133.93      188.30     17.67 o 
  -6   8   3       15.49       16.99      6.96 o 
  -5   8   3        5.02        8.47      5.82 o 
  -4   8   3        0.13        2.72     12.94 o 
  -3   8   3        0.97        2.07      6.95 o 
  -2   8   3       11.16       14.25      8.28 o 
  -1   8   3       20.47       16.11      7.61 o 
   0   8   3       13.00       25.31      4.61 o 
   1   8   3     1962.88     2141.20     97.61 o 
   2   8   3     1262.03     1324.84     61.05 o 
   3   8   3      128.12      135.13     12.57 o 
   4   8   3      936.77     1072.66     43.04 o 
   5   8   3      396.24      480.30     23.78 o 
   6   8   3       24.25       30.21      5.18 o 
   7   8   3       26.71       33.71      6.35 o 
   8   8   3      183.95      166.98     10.13 o 
   9   8   3       44.89       55.33      5.52 o 
  10   8   3       79.40       82.86     14.01 o 
  11   8   3     1175.45     1185.25     82.97 o 
  12   8   3      692.44      785.30     67.86 o 
  13   8   3        1.67       22.93     14.56 o 
  14   8   3        0.00        0.00      8.52 o 
  15   8   3        2.02        3.81      9.52 o 
  16   8   3        0.10        0.00      9.90 o 
  17   8   3        4.97        0.00     13.35 o 
 -11   9   3       15.94        0.35      7.77 o 
 -10   9   3       81.34       85.59     17.39 o 
  -9   9   3        0.17        2.43      8.01 o 
  -8   9   3      132.32      111.19     15.55 o 
  -7   9   3        4.71        3.42      6.43 o 
  -6   9   3        0.40        7.85      6.31 o 
  -5   9   3        0.03       11.70      7.71 o 
  -4   9   3       38.98       15.53     12.93 o 
  -3   9   3      403.03      392.61     29.69 o 
  -2   9   3      201.99      206.57     13.64 o 
  -1   9   3      848.40      853.76     36.19 o 
   0   9   3        8.73       17.29     11.32 o 
   1   9   3      421.26      434.94     20.34 o 
   2   9   3       75.77       83.00     16.89 o 
   3   9   3      101.17      117.68     34.38 o 
   4   9   3      103.72      100.51     18.64 o 
   5   9   3      226.40      261.73     16.09 o 
   6   9   3       10.19       16.33     10.71 o 
   7   9   3        6.15        6.64      4.43 o 
   8   9   3       56.46       57.25      7.01 o 
   9   9   3       53.73       65.76      9.40 o 
  10   9   3       81.96       82.76     16.15 o 
  11   9   3        7.62        6.02      8.94 o 
  12   9   3       55.66       84.76     29.53 o 
  13   9   3        3.17        7.88     10.00 o 
  14   9   3       10.82        5.74     12.21 o 
  15   9   3        0.60       15.37     16.99 o 
  16   9   3        2.48       10.53     11.63 o 
  17   9   3        0.35       13.18     13.92 o 
 -10  10   3        1.89        4.69     11.40 o 
  -9  10   3       58.75       53.18     13.58 o 
  -8  10   3        6.21        8.66      7.84 o 
  -7  10   3        0.48       12.65      9.27 o 
  -6  10   3        1.61        0.00      5.62 o 
  -5  10   3       12.10        6.79     10.22 o 
  -4  10   3       33.48       42.12      9.55 o 
  -3  10   3      257.12      302.08     46.22 o 
  -2  10   3        1.41        0.00      4.21 o 
  -1  10   3      216.38      240.97     15.20 o 
   0  10   3       24.69       38.32      9.79 o 
   1  10   3        1.15       10.55      7.63 o 
   2  10   3      173.39      153.55     10.94 o 
   3  10   3        0.20        0.35      3.77 o 
   4  10   3       20.06       21.38      7.77 o 
   5  10   3      299.07      262.83     41.81 o 
   6  10   3      122.55      144.08     13.15 o 
   7  10   3       49.13       61.58      9.04 o 
   8  10   3       35.78       46.40      8.89 o 
   9  10   3       53.76       51.27      7.41 o 
  10  10   3      131.02      151.61     11.85 o 
  11  10   3       93.00       82.07     16.69 o 
  12  10   3       18.24       11.86     10.11 o 
  13  10   3       44.79       73.30     16.56 o 
  14  10   3        0.71       15.87     11.32 o 
  15  10   3        6.92        3.47     11.71 o 
  16  10   3        1.71        0.00     13.12 o 
  -9  11   3        0.54        0.00      9.72 o 
  -8  11   3       14.19       18.70     13.76 o 
  -7  11   3       86.51       80.17     17.70 o 
  -6  11   3       31.56       34.64      9.27 o 
  -5  11   3       22.63       25.33      7.91 o 
  -4  11   3       22.41       32.81      8.88 o 
  -3  11   3        3.07        7.42      6.88 o 
  -2  11   3      208.74      236.55     15.02 o 
  -1  11   3       47.39       61.80     10.22 o 
   0  11   3        0.00       10.13      5.51 o 
   1  11   3       44.85      226.20    106.37 o 
   2  11   3      106.29      117.10     11.34 o 
   3  11   3      414.03      387.23     20.41 o 
   4  11   3        0.01        0.00      5.01 o 
   5  11   3       22.90       33.91     10.25 o 
   6  11   3      124.96      125.57     13.11 o 
   7  11   3        8.10       18.80      8.24 o 
   8  11   3        6.86       15.19      6.72 o 
   9  11   3      684.96      652.08     36.35 o 
  10  11   3      158.27      170.00     17.71 o 
  11  11   3       78.50       72.42     16.59 o 
  12  11   3       37.81       14.60     19.01 o 
  13  11   3       14.14       26.07     12.21 o 
  14  11   3        2.54        8.90     19.41 o 
  15  11   3        0.26        5.58     11.27 o 
  16  11   3        5.43       45.62     18.27 o 
  -8  12   3        5.44        3.60     12.43 o 
  -7  12   3       15.06       34.97     16.18 o 
  -6  12   3       12.48       18.36     13.36 o 
  -5  12   3       75.06       78.76     17.21 o 
  -4  12   3        0.03        0.00     10.48 o 
  -3  12   3      110.60       94.05     17.69 o 
  -2  12   3        7.79       24.43     11.27 o 
  -1  12   3        9.10        0.00     10.92 o 
   0  12   3       28.08       36.49      7.41 o 
   1  12   3        0.37        8.77      4.27 o 
   2  12   3       22.04       31.53     10.49 o 
   3  12   3      100.58      100.39     10.89 o 
   4  12   3       10.87       17.60      5.93 o 
   5  12   3        0.76        5.48      5.59 o 
   6  12   3        4.10        7.63      7.95 o 
   7  12   3      107.36      138.47     14.58 o 
   8  12   3      311.00      310.53     23.09 o 
   9  12   3       46.18       56.58     10.50 o 
  10  12   3        8.72        7.58     10.18 o 
  11  12   3        2.15        9.85     10.33 o 
  12  12   3       78.31      101.12     30.74 o 
  13  12   3       11.99        0.00     12.29 o 
  14  12   3       10.81       19.26     13.75 o 
  15  12   3       11.41        0.00     10.00 o 
  -7  13   3        7.51        8.41     25.07 o 
  -6  13   3        9.94        2.66     11.71 o 
  -5  13   3       51.06       41.04     25.08 o 
  -4  13   3       75.04       68.98     15.94 o 
  -3  13   3        0.39        0.00     10.52 o 
  -2  13   3        7.93       28.71     14.16 o 
  -1  13   3        1.39        8.56     23.05 o 
   0  13   3        2.41       20.91      9.90 o 
   1  13   3       54.89       51.73     16.23 o 
   2  13   3       71.23       78.28     15.32 o 
   3  13   3       97.47      105.72     19.80 o 
   4  13   3        0.43        2.73      5.31 o 
   5  13   3        6.14       25.52     10.11 o 
   6  13   3       14.63       19.07      7.45 o 
   7  13   3      245.08      252.59     26.73 o 
   8  13   3        0.84       22.53     14.46 o 
   9  13   3      162.55      146.69     16.01 o 
  10  13   3       20.73       30.83      8.88 o 
  11  13   3        7.56       11.09      7.56 o 
  12  13   3        0.04        0.00     16.18 o 
  13  13   3        7.98        0.00     11.40 o 
  14  13   3        0.01        2.43     14.56 o 
  15  13   3        0.10        0.00     16.99 o 
  -5  14   3        2.33        0.00     17.80 o 
  -4  14   3       33.46        5.02     19.41 o 
  -3  14   3       13.78       13.35     11.85 o 
  -2  14   3        2.62        0.00     10.00 o 
  -1  14   3        0.53        2.02     10.25 o 
   0  14   3        2.03       17.83     11.82 o 
   1  14   3        1.84       19.14     21.03 o 
   2  14   3        7.23        5.42     10.11 o 
   3  14   3       35.78       17.72     13.35 o 
   4  14   3       83.74       78.55     20.22 o 
   5  14   3        0.06       23.28     11.71 o 
   6  14   3       70.89      113.98     21.36 o 
   7  14   3        1.15        0.00      5.37 o 
   8  14   3       69.65       62.47     15.21 o 
   9  14   3       16.31       11.23      9.55 o 
  10  14   3       22.52       19.53      9.02 o 
  11  14   3        4.77        4.57      9.67 o 
  12  14   3        3.74        2.92      9.55 o 
  13  14   3        4.54       20.58     15.16 o 
  14  14   3        4.34       11.63     24.67 o 
  -3  15   3        3.17        9.54     10.77 o 
  -2  15   3        9.04       12.54     12.58 o 
  -1  15   3        3.60        2.88     11.73 o 
   0  15   3        1.42        0.00     10.25 o 
   1  15   3        1.08       10.67     13.75 o 
   2  15   3        0.00        0.00     10.16 o 
   3  15   3       19.85        0.00     10.48 o 
   4  15   3       22.52       55.25     30.33 o 
   5  15   3      121.52      125.46     22.55 o 
   6  15   3       35.11       54.67     15.98 o 
   7  15   3        5.20       10.41     10.02 o 
   8  15   3       14.33       42.32     28.31 o 
   9  15   3       16.92        9.01     14.16 o 
  10  15   3       96.64       98.49     21.07 o 
  11  15   3        9.82       19.41     22.65 o 
  12  15   3        9.71        9.71     16.99 o 
  13  15   3       30.05        7.28     18.60 o 
  -1  16   3        7.54        8.05     12.29 o 
   0  16   3        1.62       16.18     13.16 o 
   1  16   3        3.74       16.23     13.43 o 
   2  16   3        1.25        0.00     11.06 o 
   3  16   3        5.39       13.39     12.72 o 
   4  16   3       19.98        3.63     10.11 o 
   5  16   3        1.69        0.00     12.13 o 
   6  16   3        1.26        1.75      8.52 o 
   7  16   3       32.44       22.65     13.73 o 
   8  16   3        6.23       17.65     13.92 o 
   9  16   3        0.10       22.28     12.14 o 
  10  16   3        4.83        0.00     13.92 o 
  11  16   3       20.25        1.62     18.60 o 
   2  17   3        1.28        9.20     19.01 o 
   3  17   3        0.20       12.94     14.30 o 
   4  17   3        1.12       14.87     12.54 o 
   5  17   3        0.11        0.00     15.16 o 
   6  17   3       17.86        0.00     20.63 o 
   7  17   3        5.96        0.00     11.73 o 
   8  17   3       13.66        2.74     11.05 o 
  -9 -14   4        1.78        0.00     16.18 o 
  -8 -14   4        4.12        0.00     16.99 o 
  -7 -14   4        0.50        0.00     11.14 o 
  -6 -14   4        1.26        0.00      8.74 o 
  -5 -14   4        1.96        0.00      9.28 o 
  -4 -14   4       16.09       14.50     14.74 o 
  -3 -14   4        6.46        7.93     12.57 o 
  -2 -14   4        0.22        0.00      9.67 o 
  -1 -14   4        3.10       11.01     21.03 o 
   0 -14   4        2.79        9.69     10.88 o 
 -11 -13   4        3.97       22.29     18.53 o 
 -10 -13   4       10.13       16.49     12.54 o 
  -9 -13   4        7.54       25.45     20.63 o 
  -8 -13   4       13.49       17.44     14.26 o 
  -7 -13   4       28.36       64.47     30.33 o 
  -6 -13   4        0.05        0.11      8.28 o 
  -5 -13   4       20.66        3.49      9.10 o 
  -4 -13   4        6.88        0.00     10.11 o 
  -3 -13   4       26.98        9.71     11.44 o 
  -2 -13   4       49.16       29.61     17.13 o 
  -1 -13   4        6.04        6.43     13.75 o 
   0 -13   4       43.28       24.78     24.67 o 
   1 -13   4        8.19       45.73     21.84 o 
   2 -13   4       16.07        7.00     10.29 o 
   3 -13   4        0.29       18.02     18.20 o 
 -12 -12   4        0.62        0.00     16.23 o 
 -11 -12   4       20.31       25.75     21.03 o 
 -10 -12   4        0.67        7.42     13.12 o 
  -9 -12   4        3.49        3.33     11.73 o 
  -8 -12   4       10.95       43.57     17.04 o 
  -7 -12   4        7.62        6.10     11.47 o 
  -6 -12   4        0.17       10.76     11.05 o 
  -5 -12   4       11.60       15.37     10.87 o 
  -4 -12   4       19.84       19.41     16.18 o 
  -3 -12   4       24.74        3.52      9.67 o 
  -2 -12   4       23.47       21.03     21.03 o 
  -1 -12   4       21.69        5.43     10.69 o 
   0 -12   4       68.46       23.39     19.41 o 
   1 -12   4        1.70        0.00      9.67 o 
   2 -12   4       13.08       16.14     17.80 o 
   3 -12   4        5.33        1.05      9.25 o 
   4 -12   4        0.16       10.26     13.35 o 
   5 -12   4        9.68        0.00      9.67 o 
 -13 -11   4       15.32       34.78     22.65 o 
 -12 -11   4       10.13        3.36     10.82 o 
 -11 -11   4        0.06        0.00     19.41 o 
 -10 -11   4        4.07        7.97     11.71 o 
  -9 -11   4        3.73        0.72     10.25 o 
  -8 -11   4       50.89       65.09     16.56 o 
  -7 -11   4       12.31       15.15     12.43 o 
  -6 -11   4        2.84        4.90     10.82 o 
  -5 -11   4      191.62      169.05     30.74 o 
  -4 -11   4       24.25       13.38     12.54 o 
  -3 -11   4        0.92       10.45     10.25 o 
  -2 -11   4       68.49       74.36     17.38 o 
  -1 -11   4        0.04        0.00      7.95 o 
   0 -11   4      185.84      167.05     24.23 o 
   1 -11   4       79.29      135.19     52.58 o 
   2 -11   4       38.95       18.50     12.41 o 
   3 -11   4        0.00        0.00     12.54 o 
   4 -11   4       27.72       15.70     10.90 o 
   5 -11   4        5.06       19.95     12.78 o 
   6 -11   4       16.28       39.37     15.89 o 
 -14 -10   4        1.29        3.95     12.63 o 
 -13 -10   4        9.28       17.20      9.86 o 
 -12 -10   4        0.40       15.48     12.75 o 
 -11 -10   4        5.35        6.53      7.06 o 
 -10 -10   4       49.86       47.54     20.64 o 
  -9 -10   4       94.91       70.56     11.27 o 
  -8 -10   4        2.23        6.68     10.92 o 
  -7 -10   4        0.77       36.40     18.60 o 
  -6 -10   4      187.57      153.23     23.95 o 
  -5 -10   4        4.75        0.00      9.90 o 
  -4 -10   4        0.28        0.81      8.01 o 
  -3 -10   4      252.30      266.58     29.03 o 
  -2 -10   4       14.41        0.00     11.32 o 
  -1 -10   4       36.91       39.14     13.12 o 
   0 -10   4       34.70       47.82     19.41 o 
   1 -10   4       25.92       30.29     15.37 o 
   2 -10   4      202.07      180.31     26.05 o 
   3 -10   4       41.92       62.72     15.98 o 
   4 -10   4        0.36        5.77      8.49 o 
   5 -10   4        1.82        7.08      9.87 o 
   6 -10   4        6.38        3.71     17.80 o 
   7 -10   4       69.09       85.94     33.57 o 
   8 -10   4        1.64        0.00     13.41 o 
 -15  -9   4        0.09       13.65     13.36 o 
 -14  -9   4        0.29        0.00     10.82 o 
 -13  -9   4        0.52       18.07     22.18 o 
 -12  -9   4        9.84       14.88      7.93 o 
 -11  -9   4        3.97       18.68     31.55 o 
 -10  -9   4       22.08       10.85      7.77 o 
  -9  -9   4       57.82       30.67     20.42 o 
  -8  -9   4      190.40      174.19     28.47 o 
  -7  -9   4       27.65       22.61      7.43 o 
  -6  -9   4        7.63        0.86      4.95 o 
  -5  -9   4        5.58        9.71     19.41 o 
  -4  -9   4       77.07       80.56     18.61 o 
  -3  -9   4     1328.56     1244.19    170.18 o 
  -2  -9   4     1823.39     1904.24    183.27 o 
  -1  -9   4       72.73       94.11     21.03 o 
   0  -9   4        0.01        0.00      8.82 o 
   1  -9   4       90.90       97.98     15.89 o 
   2  -9   4      132.52      102.48     17.21 o 
   3  -9   4        1.39        0.00     11.32 o 
   4  -9   4       32.27       42.57     14.51 o 
   5  -9   4       33.01       34.99     12.37 o 
   6  -9   4        4.84       17.44     13.41 o 
   7  -9   4        1.79       29.87     12.21 o 
   8  -9   4       60.02       67.90     18.01 o 
   9  -9   4       16.79        0.00     16.99 o 
 -15  -8   4       23.58       44.96     35.59 o 
 -14  -8   4       20.23       48.53     19.41 o 
 -13  -8   4        0.07        0.00      7.50 o 
 -12  -8   4        3.07        8.20      7.09 o 
 -11  -8   4       63.90       79.59     18.76 o 
 -10  -8   4        1.29        4.72      7.59 o 
  -9  -8   4      122.17      111.03     13.55 o 
  -8  -8   4       51.54       51.27     12.72 o 
  -7  -8   4      120.74      100.85     14.94 o 
  -6  -8   4        2.14        1.17      3.52 o 
  -5  -8   4        5.15       10.37      6.45 o 
  -4  -8   4       44.63       50.79     12.54 o 
  -3  -8   4       46.87       57.10     12.78 o 
  -2  -8   4      299.37      306.57     27.71 o 
  -1  -8   4      547.17      569.50     46.64 o 
   0  -8   4       23.19       56.65     14.16 o 
   1  -8   4        3.51        0.00      9.71 o 
   2  -8   4      122.31      127.32     18.28 o 
   3  -8   4      117.75      103.39     17.39 o 
   4  -8   4        4.39       10.92     10.30 o 
   5  -8   4        7.94        0.00      6.41 o 
   6  -8   4       34.89       49.28     14.00 o 
   7  -8   4       11.14       28.33     13.21 o 
   8  -8   4        5.19        3.24     10.52 o 
   9  -8   4        0.03        0.00     17.79 o 
  10  -8   4       18.83       31.07     32.36 o 
 -16  -7   4       22.96       50.54     25.08 o 
 -15  -7   4        7.69        0.00     13.15 o 
 -14  -7   4        6.56       17.72     12.43 o 
 -13  -7   4        0.51        0.00      7.62 o 
 -12  -7   4      116.79      120.82     15.83 o 
 -11  -7   4       44.76       53.38     10.68 o 
 -10  -7   4        3.79       24.58      9.03 o 
  -9  -7   4       26.06       28.74      9.35 o 
  -8  -7   4      732.41      711.08     40.42 o 
  -7  -7   4       10.84        0.00      6.86 o 
  -6  -7   4       28.46       31.66      9.18 o 
  -5  -7   4        0.12        9.54      9.68 o 
  -4  -7   4       23.09       15.86      4.46 o 
  -3  -7   4      108.18      100.64     16.02 o 
  -2  -7   4     1081.90     1039.04     58.73 o 
  -1  -7   4      236.66      255.78     25.73 o 
   0  -7   4      216.39      223.54     23.13 o 
   1  -7   4       33.79       41.49     12.54 o 
   2  -7   4        0.71        1.71      7.71 o 
   3  -7   4      279.32      299.78     29.94 o 
   4  -7   4       17.84       21.61     18.60 o 
   5  -7   4        2.34        1.04      5.82 o 
   6  -7   4        4.70        0.00      5.82 o 
   7  -7   4        9.42       18.02     10.11 o 
   8  -7   4        1.96        7.25     15.37 o 
   9  -7   4       33.19       67.86     21.03 o 
  10  -7   4        5.26        4.28     10.29 o 
  11  -7   4       26.46       19.41     18.20 o 
 -16  -6   4        2.78        0.00     12.94 o 
 -15  -6   4        5.60        0.00     11.05 o 
 -14  -6   4        3.46        0.00      8.01 o 
 -13  -6   4        0.34        1.85      6.38 o 
 -12  -6   4       35.21       16.62      7.65 o 
 -11  -6   4        0.03        0.00      5.79 o 
 -10  -6   4      657.24      644.58     40.13 o 
  -9  -6   4      294.53      291.13     19.85 o 
  -8  -6   4      228.36      206.82     21.15 o 
  -7  -6   4      151.53      173.42     17.42 o 
  -6  -6   4       37.01       35.28      8.89 o 
  -5  -6   4        4.59       21.25      5.43 o 
  -4  -6   4      123.15      149.53      9.50 o 
  -3  -6   4        6.85        0.00      7.44 o 
  -2  -6   4        4.97        7.26      1.56 o 
  -1  -6   4     1276.59     1335.70     73.85 o 
   0  -6   4     2334.69     2474.89    294.43 o 
   1  -6   4      292.57      254.60     51.79 o 
   2  -6   4      359.25      357.90     30.72 o 
   3  -6   4       74.01       75.10     13.69 o 
   4  -6   4       52.24       43.73      6.66 o 
   5  -6   4       15.34       11.27      9.33 o 
   6  -6   4       58.48       47.65     16.19 o 
   7  -6   4        6.96       26.99     19.52 o 
   8  -6   4       27.66       16.03     10.11 o 
   9  -6   4       88.85       91.09     12.66 o 
  10  -6   4        0.00       10.46     11.43 o 
  11  -6   4        1.13        0.00     16.58 o 
  12  -6   4        8.49        2.43     19.41 o 
 -16  -5   4        0.32       12.94     31.55 o 
 -15  -5   4        0.20        0.00      9.90 o 
 -14  -5   4        0.48       24.92     13.01 o 
 -13  -5   4       31.84       35.58     17.73 o 
 -12  -5   4       69.55       79.85     13.31 o 
 -11  -5   4      411.30      398.07     27.55 o 
 -10  -5   4     1190.40     1294.66     67.64 o 
  -9  -5   4       52.05       50.80     14.26 o 
  -8  -5   4        9.64        9.71     10.87 o 
  -7  -5   4       28.72       43.96      8.32 o 
  -6  -5   4        0.38        4.62      4.64 o 
  -5  -5   4        2.18        4.01      3.68 o 
  -4  -5   4      508.81      563.22     28.17 o 
  -3  -5   4       84.29       85.56     11.97 o 
  -2  -5   4     4605.58     4451.48    159.03 o 
  -1  -5   4     2404.70     2120.90     57.16 o 
   0  -5   4     1927.17     1789.98     82.35 o 
   1  -5   4      655.64      719.38     42.67 o 
   2  -5   4       80.17       89.03     11.72 o 
   3  -5   4        7.71        4.01      4.19 o 
   4  -5   4       28.85       26.91      5.29 o 
   5  -5   4       60.35       64.25      6.56 o 
   6  -5   4      173.84      173.69     11.82 o 
   7  -5   4      149.01      137.45     13.29 o 
   8  -5   4      318.28      346.89     24.48 o 
   9  -5   4        0.41        6.42      8.16 o 
  10  -5   4        2.29        0.00      7.29 o 
  11  -5   4        2.97       16.03      8.55 o 
  12  -5   4        7.87       13.32     11.05 o 
  13  -5   4       29.46       46.11     26.69 o 
 -16  -4   4        0.00        0.00     12.54 o 
 -15  -4   4        8.42       12.27     11.85 o 
 -14  -4   4        0.00        0.18      6.41 o 
 -13  -4   4       47.31       48.20     13.81 o 
 -12  -4   4      139.02      162.69     16.99 o 
 -11  -4   4      229.09      258.84     22.65 o 
 -10  -4   4       87.19       84.08     12.38 o 
  -9  -4   4        1.12        6.77      6.37 o 
  -8  -4   4       18.45       27.31      7.12 o 
  -7  -4   4       16.14       28.63      6.50 o 
  -6  -4   4       68.86       64.39      7.36 o 
  -5  -4   4      552.09      546.15     23.32 o 
  -4  -4   4     1081.66     1182.18     46.40 o 
  -3  -4   4      515.89      518.91     18.95 o 
  -2  -4   4     1581.67     1641.74     46.08 o 
  -1  -4   4      230.83      210.83      7.92 o 
   0  -4   4     1145.99     1069.77     53.93 o 
   1  -4   4      502.64      454.88     16.84 o 
   2  -4   4    11565.74    12732.45    469.88 o 
   3  -4   4       58.87       56.62      5.28 o 
   4  -4   4      159.27      177.07     12.37 o 
   5  -4   4       40.83       33.48      5.32 o 
   6  -4   4      137.29      155.93     11.42 o 
   7  -4   4        9.40        2.74      4.62 o 
   8  -4   4      191.83      183.46     16.31 o 
   9  -4   4      164.28      189.35     29.95 o 
  10  -4   4       25.74       37.62     11.53 o 
  11  -4   4       52.81       51.42     10.93 o 
  12  -4   4       71.28       98.95     20.18 o 
  13  -4   4        0.37        0.00     12.21 o 
  14  -4   4       15.31        0.00     13.36 o 
 -16  -3   4        9.08        0.00     12.13 o 
 -15  -3   4        0.88       12.28      9.32 o 
 -14  -3   4       35.62       45.84     21.99 o 
 -13  -3   4       21.91       22.81     13.88 o 
 -12  -3   4       73.41       69.63     10.97 o 
 -11  -3   4     1272.70     1326.89     67.12 o 
 -10  -3   4      328.73      322.84     22.36 o 
  -9  -3   4      270.85      240.51     17.44 o 
  -8  -3   4      153.63      180.17     14.73 o 
  -7  -3   4      323.03      292.89     16.12 o 
  -6  -3   4        1.78        0.00      3.68 o 
  -5  -3   4      223.54      208.66     11.80 o 
  -4  -3   4     1749.61     1767.72     56.30 o 
  -3  -3   4     2057.57     2166.79     98.92 o 
  -2  -3   4      719.87      785.19     25.42 o 
  -1  -3   4      236.34      277.33     19.58 o 
   0  -3   4      312.74      341.43     10.63 o 
   1  -3   4      317.99      328.86     16.84 o 
   2  -3   4     1762.80     1835.21    100.61 o 
   3  -3   4        3.47       29.30      7.18 o 
   4  -3   4      107.69      108.19     15.88 o 
   5  -3   4        1.66       16.81      8.62 o 
   6  -3   4       22.43       30.93     13.20 o 
   7  -3   4        1.50        2.13      3.88 o 
   8  -3   4      416.88      390.49     22.93 o 
   9  -3   4     1246.91     1279.17     67.56 o 
  10  -3   4       33.92       40.30     13.01 o 
  11  -3   4      123.67      161.67     41.26 o 
  12  -3   4       27.96       61.14     14.58 o 
  13  -3   4       85.18       79.28     22.88 o 
  14  -3   4       14.99       28.71     25.48 o 
 -16  -2   4        0.10        2.43     12.54 o 
 -15  -2   4        2.50       12.29     11.37 o 
 -14  -2   4        2.86        0.08      6.21 o 
 -13  -2   4        0.53       13.37     22.65 o 
 -12  -2   4        1.97       16.55      6.41 o 
 -11  -2   4      235.99      259.62     19.40 o 
 -10  -2   4     1084.43     1092.63     52.99 o 
  -9  -2   4       46.65       52.03      8.71 o 
  -8  -2   4      176.37      163.68     12.34 o 
  -7  -2   4      170.26      203.28     13.44 o 
  -6  -2   4      341.27      365.50     16.90 o 
  -5  -2   4        6.14       16.39     12.82 o 
  -4  -2   4     2553.68     2686.94     79.99 o 
  -3  -2   4       51.25       50.46      4.87 o 
  -2  -2   4     1618.37     1408.09     38.12 o 
  -1  -2   4     1472.80     1478.48     63.43 o 
   0  -2   4     4474.87     4289.90    103.87 o 
   1  -2   4      853.64      820.11     28.56 o 
   2  -2   4      110.16      112.12      6.62 o 
   3  -2   4       50.81       48.51      4.19 o 
   4  -2   4      555.88      585.08     21.16 o 
   5  -2   4      508.91      530.92     39.26 o 
   6  -2   4        3.77        8.79      6.32 o 
   7  -2   4       71.60       83.82     12.01 o 
   8  -2   4        0.03        2.99      9.28 o 
   9  -2   4       25.18       27.04     10.48 o 
  10  -2   4       26.33       45.87      9.17 o 
  11  -2   4       63.13       56.01      9.39 o 
  12  -2   4       23.11       11.01     13.35 o 
  13  -2   4      140.75      173.41     29.11 o 
  14  -2   4        4.41       28.57     15.89 o 
  15  -2   4        0.00        0.24     21.84 o 
 -16  -1   4        7.04        0.00     12.13 o 
 -15  -1   4        2.23        5.07      8.94 o 
 -14  -1   4        5.34        1.60      8.19 o 
 -13  -1   4        0.09        5.34      5.77 o 
 -12  -1   4        2.75        0.00      5.57 o 
 -11  -1   4       20.30       22.55     18.09 o 
 -10  -1   4        1.51        5.66      6.29 o 
  -9  -1   4        8.15       12.79     10.83 o 
  -8  -1   4       47.71       45.72     10.78 o 
  -7  -1   4       76.84      119.55     22.25 o 
  -6  -1   4      103.61      122.43     16.59 o 
  -5  -1   4       63.92       56.01      6.56 o 
  -4  -1   4       47.42       55.13     12.13 o 
  -3  -1   4     1186.30     1188.15     43.92 o 
  -2  -1   4     1490.81     1504.25     65.43 o 
  -1  -1   4       61.37       63.43      5.84 o 
   0  -1   4    11828.23    11487.87    281.19 o 
   1  -1   4       90.73       94.20      8.58 o 
   2  -1   4      663.99      665.55     23.28 o 
   3  -1   4     1084.67      975.81     28.37 o 
   4  -1   4      444.23      468.04     16.39 o 
   5  -1   4     1180.43     1211.37     51.21 o 
   6  -1   4       42.66       54.58     12.13 o 
   7  -1   4      647.74      649.23     59.42 o 
   8  -1   4        0.68        0.00      4.64 o 
   9  -1   4      221.57      208.50     14.28 o 
  10  -1   4      549.89      490.32     26.95 o 
  11  -1   4       84.40       91.98     11.77 o 
  12  -1   4       86.27       94.25     15.72 o 
  13  -1   4       25.23       37.32     14.06 o 
  14  -1   4       11.04       34.04     13.80 o 
  15  -1   4        0.01        3.24     12.94 o 
 -16   0   4        3.10        8.90     16.99 o 
 -15   0   4        3.39       11.32     16.99 o 
 -14   0   4        0.25        5.61      6.68 o 
 -13   0   4       77.04       87.17     23.79 o 
 -12   0   4        0.70        1.20      4.94 o 
 -11   0   4        0.81        4.86      5.45 o 
 -10   0   4      108.82      104.51     10.30 o 
  -9   0   4       19.79       28.83     19.41 o 
  -8   0   4      156.60      151.28     15.15 o 
  -7   0   4      248.37      272.01     24.01 o 
  -6   0   4      486.79      521.71     19.77 o 
  -5   0   4       17.54       20.06      3.61 o 
  -4   0   4     1925.61     1889.98     50.30 o 
  -3   0   4      483.66      469.01     13.79 o 
  -2   0   4      747.93      685.51     18.33 o 
  -1   0   4       69.78       52.91     25.08 o 
   0   0   4      482.76      434.29     14.69 o 
   1   0   4       28.89       31.70      5.88 o 
   2   0   4     3461.31     3239.81     81.59 o 
   3   0   4      859.35      851.63     31.16 o 
   4   0   4      297.59      305.14     23.48 o 
   5   0   4        0.05        0.00      5.39 o 
   6   0   4      118.08      133.17      6.74 o 
   7   0   4       98.55      102.15      6.22 o 
   8   0   4      490.00      537.34     24.85 o 
   9   0   4      402.63      443.57     21.24 o 
  10   0   4      102.74       86.74     16.63 o 
  11   0   4      916.25      963.19     77.75 o 
  12   0   4       29.71       34.60     11.14 o 
  13   0   4       10.67       15.33     11.22 o 
  14   0   4        6.62       30.26     36.80 o 
  15   0   4        0.30        0.00     12.43 o 
  16   0   4        9.99       17.93     15.77 o 
 -16   1   4       13.34       12.94     17.80 o 
 -15   1   4        0.92        0.00     18.60 o 
 -14   1   4        3.57        5.30      6.54 o 
 -13   1   4       36.36       35.47      8.79 o 
 -12   1   4       58.95       60.55      9.45 o 
 -11   1   4      289.89      260.45     17.58 o 
 -10   1   4        7.71        2.64      6.56 o 
  -9   1   4        7.07       18.87     11.73 o 
  -8   1   4      157.98      165.03     12.97 o 
  -7   1   4      269.28      275.90     32.22 o 
  -6   1   4       12.63       12.33      3.24 o 
  -5   1   4      579.46      644.78     19.97 o 
  -4   1   4      376.31      399.17     11.22 o 
  -3   1   4      525.81      510.34     12.30 o 
  -2   1   4       44.58       31.33      2.45 o 
  -1   1   4        0.00        4.38      2.69 o 
   0   1   4     4981.36     5650.41    154.07 o 
   1   1   4      869.41      859.26     21.87 o 
   2   1   4       27.41       21.63      4.04 o 
   3   1   4     1115.80     1003.49     25.39 o 
   4   1   4       12.89       12.13      2.64 o 
   5   1   4       14.49       16.02      2.33 o 
   6   1   4      223.53      235.91     12.11 o 
   7   1   4      605.32      696.15     22.20 o 
   8   1   4      495.81      539.56     20.32 o 
   9   1   4       88.04       83.29     11.07 o 
  10   1   4        0.00        7.08      8.90 o 
  11   1   4      147.69      154.90     21.97 o 
  12   1   4       95.43      120.70     20.00 o 
  13   1   4        0.74        0.00      9.67 o 
  14   1   4        0.27        2.83      9.72 o 
  15   1   4        5.02       15.20     12.37 o 
  16   1   4        1.00        9.05     34.38 o 
 -15   2   4       24.17       74.42     28.31 o 
 -14   2   4       10.93       30.52     21.87 o 
 -13   2   4        0.27        4.25      6.15 o 
 -12   2   4       27.22       38.78     17.53 o 
 -11   2   4      122.13      131.44     19.24 o 
 -10   2   4      639.18      681.08     48.17 o 
  -9   2   4      335.04      287.17     49.24 o 
  -8   2   4       35.49       29.70      6.43 o 
  -7   2   4        1.60        0.00      2.65 o 
  -6   2   4        0.17        4.25      2.72 o 
  -5   2   4      380.16      418.63     13.48 o 
  -4   2   4       26.00       25.11      2.85 o 
  -3   2   4      199.58      214.41     11.46 o 
  -2   2   4      237.72      196.20     16.60 o 
  -1   2   4    24336.75    26773.02    458.55 o 
   1   2   4     3332.04     3298.02     72.05 o 
   2   2   4      739.20      664.94     22.75 o 
   3   2   4     1310.86     1292.63     47.90 o 
   4   2   4       13.48       19.81      6.77 o 
   5   2   4      248.84      227.27     13.01 o 
   6   2   4      588.29      630.74     14.93 o 
   7   2   4      738.81      813.46     19.93 o 
   8   2   4        0.89        0.97      2.43 o 
   9   2   4       49.75       51.62     11.44 o 
  10   2   4      130.53      148.58     26.29 o 
  11   2   4      333.30      377.34     39.25 o 
  12   2   4       81.42       84.72     16.99 o 
  13   2   4       24.67        8.58      8.82 o 
  14   2   4        7.26       16.42     24.27 o 
  15   2   4        1.28       27.57     12.57 o 
  16   2   4        2.23        1.43     17.39 o 
 -15   3   4        0.20        7.28     15.37 o 
 -14   3   4        4.31        0.00     10.88 o 
 -13   3   4       36.79       56.41     10.23 o 
 -12   3   4       18.20       14.89      6.31 o 
 -11   3   4        7.09        0.45      6.38 o 
 -10   3   4       58.12       61.97     10.30 o 
  -9   3   4       88.65       82.39      8.39 o 
  -8   3   4       16.90       31.28      6.23 o 
  -7   3   4      138.87      132.61      9.42 o 
  -6   3   4      244.25      260.06     11.44 o 
  -5   3   4      157.88      184.37      8.08 o 
  -4   3   4      324.83      358.24     20.14 o 
  -3   3   4      998.69     1038.38     51.50 o 
  -2   3   4      128.53      156.31      4.99 o 
  -1   3   4     2316.05     2004.50     58.36 o 
   0   3   4     3761.29     3356.27    131.87 o 
   1   3   4     1880.88     1949.68     54.89 o 
   2   3   4      188.08      173.93      8.43 o 
   3   3   4       95.16      103.58      4.67 o 
   4   3   4        3.61        4.92      3.07 o 
   5   3   4      519.03      536.07     11.43 o 
   6   3   4     1282.80     1296.60     55.83 o 
   7   3   4      521.21      601.26     31.17 o 
   8   3   4       80.09       75.88     10.25 o 
   9   3   4       66.60       78.18     12.12 o 
  10   3   4      364.09      386.36     32.01 o 
  11   3   4        0.04        0.00      9.71 o 
  12   3   4      209.88      211.47     31.15 o 
  13   3   4       66.59       80.96     18.43 o 
  14   3   4        1.25        0.00     10.82 o 
  15   3   4        1.91       14.56     13.92 o 
  16   3   4       24.39       12.82     13.01 o 
  17   3   4       12.63       31.55     18.20 o 
 -14   4   4       22.19       16.81     12.63 o 
 -13   4   4        3.66        7.66      6.88 o 
 -12   4   4      184.24      140.94     32.57 o 
 -11   4   4        0.00        0.00      9.72 o 
 -10   4   4       42.25       48.83     11.97 o 
  -9   4   4        0.54       31.61     10.47 o 
  -8   4   4      114.60      133.22     11.74 o 
  -7   4   4       66.77       59.05      7.73 o 
  -6   4   4      980.13     1059.62     38.67 o 
  -5   4   4       23.31       31.16      5.43 o 
  -4   4   4      111.73      140.53     21.84 o 
  -3   4   4      379.69      396.51     13.50 o 
  -2   4   4      415.06      500.34     43.87 o 
  -1   4   4     2857.34     2959.67     69.16 o 
   0   4   4     3200.05     3289.29    135.67 o 
   1   4   4     1246.54     1089.63     27.97 o 
   2   4   4      127.86       98.16     16.73 o 
   3   4   4      182.58      187.92      6.94 o 
   4   4   4      361.10      356.09     10.34 o 
   5   4   4     1039.88      949.17     21.26 o 
   6   4   4      166.66      163.72     15.78 o 
   7   4   4      452.92      479.85     25.19 o 
   8   4   4       15.20       12.07      8.49 o 
   9   4   4        2.72        0.00      6.58 o 
  10   4   4       12.57       16.15      8.35 o 
  11   4   4        4.94       15.59      9.55 o 
  12   4   4        0.07        0.00     13.75 o 
  13   4   4        6.74       46.01     14.51 o 
  14   4   4       17.41       21.17     12.13 o 
  15   4   4        1.97        0.00     12.94 o 
  16   4   4        2.76        0.00     12.54 o 
  17   4   4        1.89        7.25     14.96 o 
 -14   5   4       11.11        4.04      9.72 o 
 -13   5   4        1.44        0.00      9.28 o 
 -12   5   4       41.59       40.79     26.20 o 
 -11   5   4       32.75       51.77     15.44 o 
 -10   5   4       57.77       76.69     14.96 o 
  -9   5   4      308.35      363.43     36.33 o 
  -8   5   4      301.31      317.24     22.12 o 
  -7   5   4       32.39       36.32      6.14 o 
  -6   5   4       47.50       50.96     12.20 o 
  -5   5   4      487.29      472.76     21.54 o 
  -4   5   4      703.92      793.47     26.08 o 
  -3   5   4       81.16       89.28      6.65 o 
  -2   5   4       20.80       23.55      3.61 o 
  -1   5   4       75.66       76.55      6.17 o 
   0   5   4      689.23      586.40     18.05 o 
   1   5   4        3.72        5.62      3.25 o 
   2   5   4      214.47      222.42      9.13 o 
   3   5   4       66.00       69.41      6.14 o 
   4   5   4      743.46      793.12     39.66 o 
   5   5   4       27.46       31.62      4.78 o 
   6   5   4      333.43      321.00     13.06 o 
   7   5   4      577.24      627.31     33.41 o 
   8   5   4       10.33       38.23      7.71 o 
   9   5   4       35.32       18.52     29.53 o 
  10   5   4       68.32       52.06     11.06 o 
  11   5   4       11.33       11.32      9.15 o 
  12   5   4       38.89       52.17     28.31 o 
  13   5   4        0.00       12.13     19.82 o 
  14   5   4       27.23        4.73     12.54 o 
  15   5   4        0.01        0.00     15.77 o 
  16   5   4        5.60       15.65     20.63 o 
  17   5   4        2.67        4.53     13.21 o 
 -13   6   4        0.89        0.00     10.11 o 
 -12   6   4        8.47       10.64     12.13 o 
 -11   6   4       38.18       49.34     24.40 o 
 -10   6   4       29.59       35.59     14.56 o 
  -9   6   4      142.03      154.09     20.59 o 
  -8   6   4      271.66      304.76     26.82 o 
  -7   6   4       86.88      101.21     12.13 o 
  -6   6   4        0.51        2.63      6.15 o 
  -5   6   4      222.19      204.68     12.46 o 
  -4   6   4      142.90      138.76     10.18 o 
  -3   6   4       20.45       18.42      3.77 o 
  -2   6   4        1.92        1.77      2.93 o 
  -1   6   4      124.63      133.04      8.04 o 
   0   6   4      935.00      969.28     30.78 o 
   1   6   4      847.54      948.50     34.41 o 
   2   6   4      774.99      690.14     22.20 o 
   3   6   4       26.46       24.02      4.44 o 
   4   6   4      751.71      659.44     24.49 o 
   5   6   4        0.01        2.01      3.14 o 
   6   6   4      461.04      467.37     15.26 o 
   7   6   4        5.97        2.82      6.96 o 
   8   6   4      227.61      207.15     19.73 o 
   9   6   4       73.57       79.73     12.01 o 
  10   6   4      647.74      636.75     43.38 o 
  11   6   4      658.18      623.43     48.37 o 
  12   6   4      193.71      201.56     29.53 o 
  13   6   4       14.36        2.23     13.75 o 
  14   6   4       36.06       53.02     15.86 o 
  15   6   4        0.02        0.00     13.35 o 
  16   6   4        0.92       10.89     11.05 o 
  17   6   4        5.58        0.00     13.80 o 
 -13   7   4        2.86        6.21     12.29 o 
 -12   7   4       15.65       10.55     12.86 o 
 -11   7   4        0.37        7.50      7.72 o 
 -10   7   4       11.75        3.64     10.20 o 
  -9   7   4      346.74      385.68     40.93 o 
  -8   7   4      192.73      189.43     17.88 o 
  -7   7   4       84.91       73.10     10.35 o 
  -6   7   4       85.03       93.83     10.07 o 
  -5   7   4       72.86       73.81      8.98 o 
  -4   7   4       11.94        1.53      4.03 o 
  -3   7   4      329.03      405.18     20.24 o 
  -2   7   4     1292.18     1648.07     68.34 o 
  -1   7   4      576.20      629.79     24.41 o 
   0   7   4     1787.59     1853.09     60.40 o 
   1   7   4      812.35      826.41     29.42 o 
   2   7   4       91.92       94.00     11.86 o 
   3   7   4      530.78      550.76     20.39 o 
   4   7   4       86.09       88.33     10.45 o 
   5   7   4      645.09      607.56     22.09 o 
   6   7   4      245.41      244.11     10.80 o 
   7   7   4      310.64      282.55     20.58 o 
   8   7   4       15.02       18.00      7.10 o 
   9   7   4      718.80      760.38     47.60 o 
  10   7   4      296.39      288.56     25.75 o 
  11   7   4      222.69      223.17     26.81 o 
  12   7   4      102.39      115.22     17.39 o 
  13   7   4       27.33       17.91     21.84 o 
  14   7   4       26.26       14.84     21.84 o 
  15   7   4        2.83        0.00     13.75 o 
  16   7   4        0.54        0.00     12.13 o 
  17   7   4       17.33       49.64     19.41 o 
 -12   8   4        4.10        5.29     10.52 o 
 -11   8   4        8.97        0.00     11.71 o 
 -10   8   4       22.51       54.15     15.07 o 
  -9   8   4       11.86       18.60      8.85 o 
  -8   8   4       23.86       36.62     26.55 o 
  -7   8   4       39.80       48.20      9.03 o 
  -6   8   4       33.51       45.93      9.37 o 
  -5   8   4       42.60       38.59      6.96 o 
  -4   8   4       32.64       42.78      8.60 o 
  -3   8   4      223.48      260.25     16.96 o 
  -2   8   4      250.53      282.52     16.39 o 
  -1   8   4        1.26        3.95      5.93 o 
   0   8   4      915.03      984.25     38.71 o 
   1   8   4       26.44       37.46     12.26 o 
   2   8   4     2667.39     3021.13    105.14 o 
   3   8   4      458.69      423.06     19.93 o 
   4   8   4     1554.75     1683.41     62.72 o 
   5   8   4      675.50      725.47     31.64 o 
   6   8   4        2.54        4.97      3.61 o 
   7   8   4       35.36       37.79      7.76 o 
   8   8   4       54.70       66.84      9.22 o 
   9   8   4       17.92       20.11      5.50 o 
  10   8   4      233.89      222.59     23.85 o 
  11   8   4      663.99      665.93     48.37 o 
  12   8   4      181.94      152.66     25.45 o 
  13   8   4      474.97      430.72     45.32 o 
  14   8   4        0.90        5.66     14.56 o 
  15   8   4        0.73        0.00      8.85 o 
  16   8   4        0.11       13.43     21.84 o 
  17   8   4        0.20        0.00     10.87 o 
 -11   9   4        6.36        0.00     10.88 o 
 -10   9   4        0.23        0.00     16.18 o 
  -9   9   4       70.34       74.51     12.92 o 
  -8   9   4      367.23      403.38     31.84 o 
  -7   9   4      242.17      256.02     21.99 o 
  -6   9   4        1.97        4.04      8.01 o 
  -5   9   4       49.48       40.66      8.60 o 
  -4   9   4        2.40        1.22      4.48 o 
  -3   9   4       52.30       47.01     11.04 o 
  -2   9   4      156.09      158.63     11.89 o 
  -1   9   4       21.87       17.86      7.37 o 
   0   9   4     1000.47     1177.62     65.03 o 
   1   9   4      163.27      166.50     17.96 o 
   2   9   4        1.15        1.94      5.66 o 
   3   9   4      210.35      215.14     14.52 o 
   4   9   4       19.52       27.72      5.75 o 
   5   9   4      442.56      452.89     22.26 o 
   6   9   4      138.63      131.33     10.86 o 
   7   9   4      441.01      449.11     21.12 o 
   8   9   4       62.40       52.90      8.27 o 
   9   9   4        1.12       33.83     11.40 o 
  10   9   4      107.00      112.45     19.16 o 
  11   9   4       33.69       37.00     21.03 o 
  12   9   4      701.11      667.18     57.17 o 
  13   9   4      192.70      177.31     23.74 o 
  14   9   4       25.43       21.15     12.13 o 
  15   9   4        1.52       15.24     11.05 o 
  16   9   4        0.06       22.45     32.76 o 
  17   9   4        0.48        0.00     16.99 o 
 -10  10   4        6.96       10.52     15.37 o 
  -9  10   4        0.78        0.00      7.84 o 
  -8  10   4       77.28       87.24     13.70 o 
  -7  10   4      140.29      149.88     18.64 o 
  -6  10   4       13.79        4.26      6.47 o 
  -5  10   4       93.12      104.14     13.14 o 
  -4  10   4        4.25       12.51      6.29 o 
  -3  10   4        6.90        0.00      6.21 o 
  -2  10   4       12.68       22.28     13.75 o 
  -1  10   4      840.52      795.97     59.53 o 
   0  10   4      686.36      702.67     46.94 o 
   1  10   4      969.41     1045.19     64.72 o 
   2  10   4       59.40      102.41     13.36 o 
   3  10   4        0.16        4.04      7.28 o 
   4  10   4       19.00       22.75      6.50 o 
   5  10   4       27.19       37.83      7.12 o 
   6  10   4        5.58        9.53      5.92 o 
   7  10   4       28.29       32.03      6.81 o 
   8  10   4        7.56       11.04      4.75 o 
   9  10   4        0.87        0.00      4.14 o 
  10  10   4      190.15      187.17     12.10 o 
  11  10   4       69.69       77.40     16.47 o 
  12  10   4       46.17       35.80     14.16 o 
  13  10   4       72.59       63.50     18.88 o 
  14  10   4        0.01       19.41     12.63 o 
  15  10   4        0.00        2.71     11.32 o 
  16  10   4        9.19        0.00     23.46 o 
  -9  11   4        5.35       12.13     20.22 o 
  -8  11   4       16.18       19.00      9.17 o 
  -7  11   4        1.91        2.33      8.32 o 
  -6  11   4       70.08       81.31     12.31 o 
  -5  11   4       15.14       17.90     22.24 o 
  -4  11   4        2.77       62.41     16.56 o 
  -3  11   4       10.53        0.00      9.42 o 
  -2  11   4       69.87       76.70      9.00 o 
  -1  11   4       27.99       36.59     15.59 o 
   0  11   4      377.56      411.89     24.11 o 
   1  11   4      105.00      120.27     12.39 o 
   2  11   4       64.25       64.87      8.69 o 
   3  11   4        2.57       26.64     23.46 o 
   4  11   4       75.26       95.89     35.19 o 
   5  11   4       26.95        4.85      9.53 o 
   6  11   4      146.00      143.68     13.13 o 
   7  11   4       96.97      104.28     12.68 o 
   8  11   4        2.09        0.00      9.71 o 
   9  11   4      441.37      458.86     26.24 o 
  10  11   4       35.99       42.69      9.58 o 
  11  11   4        5.06        0.00      9.71 o 
  12  11   4       21.67       13.13     10.00 o 
  13  11   4        5.27        7.04     21.03 o 
  14  11   4        1.57        0.00     10.69 o 
  15  11   4        2.86        9.05     12.05 o 
  16  11   4        0.00        0.00     12.05 o 
  -8  12   4        0.46       22.65     24.27 o 
  -7  12   4       17.84       15.39     12.29 o 
  -6  12   4       10.86       43.43     17.38 o 
  -5  12   4        0.24       14.56     12.54 o 
  -4  12   4        4.76        8.80      8.75 o 
  -3  12   4        1.33        3.46      8.15 o 
  -2  12   4        0.68        3.35      5.17 o 
  -1  12   4       12.98        4.62      5.70 o 
   0  12   4       29.70       46.24     13.57 o 
   1  12   4        5.41        0.00      7.93 o 
   2  12   4       13.10       14.52      6.87 o 
   3  12   4       47.08       63.41      9.60 o 
   4  12   4        0.74       28.09      8.06 o 
   5  12   4       16.69       12.93     13.73 o 
   6  12   4      171.61      186.91     16.59 o 
   7  12   4        0.12        0.59      5.66 o 
   8  12   4      391.11      401.64     27.43 o 
   9  12   4        1.02       10.45      6.88 o 
  10  12   4        0.38       19.94     12.90 o 
  11  12   4        1.73        0.00     10.57 o 
  12  12   4       25.35       31.69     15.72 o 
  13  12   4        0.96        6.22     11.05 o 
  14  12   4        6.80        0.00      8.01 o 
  15  12   4        0.51        0.00     21.03 o 
  16  12   4        3.33       11.11     32.76 o 
  -7  13   4        3.75       11.32     18.60 o 
  -6  13   4        0.22        0.00     14.56 o 
  -5  13   4        0.35        1.85      9.90 o 
  -4  13   4        9.77       41.82     13.92 o 
  -3  13   4        0.04        8.46     10.57 o 
  -2  13   4       59.43       63.50     16.23 o 
  -1  13   4        2.75       11.17     10.29 o 
   1  13   4        5.38        7.91     10.06 o 
   2  13   4       96.67      102.31     11.18 o 
   3  13   4       44.14       57.93     11.75 o 
   4  13   4       15.22       15.58      9.77 o 
   5  13   4       70.71       98.26     16.29 o 
   6  13   4      122.99      140.09     19.68 o 
   7  13   4       69.32       64.88     10.18 o 
   8  13   4        4.51        7.01      7.18 o 
   9  13   4       19.10       26.99      8.88 o 
  10  13   4        2.18       12.45     12.54 o 
  11  13   4        0.32        3.38      9.42 o 
  12  13   4        8.18        0.00     10.77 o 
  13  13   4        0.03        0.00      9.15 o 
  14  13   4        5.12        0.00     12.21 o 
  15  13   4        0.00        0.00     11.71 o 
  -5  14   4        0.53        0.00     12.21 o 
  -4  14   4       33.09       24.47     15.77 o 
  -3  14   4        2.90        0.00     14.56 o 
  -2  14   4        4.23       27.64     25.88 o 
  -1  14   4        3.41        9.48      9.10 o 
   0  14   4       10.61        6.62      9.42 o 
   1  14   4       88.09       85.87     16.56 o 
   2  14   4       24.64       37.68     20.22 o 
   3  14   4        5.96       15.46     18.20 o 
   4  14   4       47.62       48.94     14.30 o 
   5  14   4       38.07       28.35     15.83 o 
   6  14   4        0.55        6.92      7.93 o 
   7  14   4      100.51      105.49     28.72 o 
   8  14   4       28.37       18.08      8.50 o 
   9  14   4        5.14        7.31     10.11 o 
  10  14   4        0.14       10.43      7.34 o 
  11  14   4       48.12       33.29     29.12 o 
  12  14   4       24.25       45.26     22.24 o 
  13  14   4       11.56       12.44     19.01 o 
  14  14   4        1.39       32.44     15.89 o 
  -4  15   4        9.67       26.13     17.80 o 
  -3  15   4       14.01       16.59     25.08 o 
  -2  15   4        5.84        0.00     10.92 o 
  -1  15   4       37.03       39.11     19.01 o 
   0  15   4        0.05       28.65     23.86 o 
   1  15   4        0.07        6.15      9.42 o 
   2  15   4       32.87       55.42     28.31 o 
   3  15   4       39.57       51.32     22.24 o 
   4  15   4      129.97      147.07     31.55 o 
   5  15   4        3.00        0.00     15.37 o 
   6  15   4        4.72        0.00     12.05 o 
   7  15   4       50.02       92.07     18.53 o 
   8  15   4       12.29        6.43      9.35 o 
   9  15   4       29.97       22.48      9.12 o 
  10  15   4        7.37        3.46      7.30 o 
  11  15   4       13.94        0.00     11.71 o 
  12  15   4       29.35       27.50     29.93 o 
  13  15   4       15.19       11.07     13.43 o 
  -2  16   4        2.77       10.29     10.88 o 
  -1  16   4       12.73       25.31     28.31 o 
   0  16   4       11.93        9.96     19.01 o 
   1  16   4        1.96        7.28     16.99 o 
   2  16   4        8.93       25.83     15.89 o 
   3  16   4        2.99        0.00     12.13 o 
   4  16   4       10.13        7.11     10.62 o 
   5  16   4        6.87        1.12     14.56 o 
   6  16   4       27.66       24.95     22.65 o 
   7  16   4       14.96       30.38     15.16 o 
   8  16   4       63.04       67.20     20.18 o 
   9  16   4       34.40       35.92     16.01 o 
  10  16   4        0.07        0.00     21.03 o 
  11  16   4       17.47       26.69     21.84 o 
   2  17   4        1.79        0.00     15.37 o 
   3  17   4       10.79        0.00     22.24 o 
   4  17   4       43.21       41.84     34.38 o 
   5  17   4        0.07        7.73     13.41 o 
   6  17   4       13.82        0.00     14.56 o 
   7  17   4        1.06        0.00     14.16 o 
   8  17   4        1.66        0.00     14.96 o 
   9  17   4        0.48        0.00     13.93 o 
  -6 -14   5        0.00        0.00     15.41 o 
  -5 -14   5       11.65        0.00     13.93 o 
  -4 -14   5        8.77        0.00     11.40 o 
  -3 -14   5        7.10        9.40     14.74 o 
 -10 -13   5        3.29        4.85     14.56 o 
  -9 -13   5        4.37       22.09     16.29 o 
  -8 -13   5        0.41        0.00     13.43 o 
  -7 -13   5        0.01       15.76     12.21 o 
  -6 -13   5       18.30        0.00     13.35 o 
  -5 -13   5        5.82        3.85     13.35 o 
  -4 -13   5        2.23        4.76     15.37 o 
  -3 -13   5        8.09        0.64      8.28 o 
  -2 -13   5       37.60       68.35     19.45 o 
  -1 -13   5       15.03        0.00     12.94 o 
   0 -13   5        0.06        2.63     12.54 o 
   1 -13   5        4.01        0.00     10.57 o 
 -11 -12   5        0.45       32.35     27.50 o 
 -10 -12   5        0.00       13.25     14.74 o 
  -9 -12   5        1.03       16.89     47.72 o 
  -8 -12   5        2.25       11.46     12.29 o 
  -7 -12   5       25.39        0.00     10.88 o 
  -6 -12   5       13.39        0.00     11.82 o 
  -5 -12   5       54.22       69.65     18.85 o 
  -4 -12   5        0.00        0.00     12.13 o 
  -3 -12   5        0.00        0.00     13.69 o 
  -2 -12   5        0.32        8.24     12.43 o 
  -1 -12   5       22.20        6.60     12.13 o 
   0 -12   5        2.51        0.00     15.37 o 
   1 -12   5       33.75        9.63     11.97 o 
   2 -12   5        3.36        8.41     12.11 o 
   3 -12   5        1.44       40.04     50.55 o 
   4 -12   5       10.44       18.17     17.80 o 
 -13 -11   5        0.68        0.00     21.03 o 
 -12 -11   5        1.94        2.26     10.00 o 
 -11 -11   5        2.21        0.00     18.60 o 
 -10 -11   5        0.24       39.87     29.12 o 
  -9 -11   5       18.27       14.42     16.18 o 
  -8 -11   5        5.50       12.76     12.41 o 
  -7 -11   5       46.37       17.90     13.41 o 
  -6 -11   5       39.09       43.43     19.01 o 
  -5 -11   5        0.37       10.22     11.22 o 
  -4 -11   5       18.37       19.59     15.37 o 
  -3 -11   5      162.39      179.00     57.04 o 
  -2 -11   5        3.67       27.92     18.20 o 
  -1 -11   5       48.40       24.51     17.39 o 
   0 -11   5        7.56       33.28     13.76 o 
   1 -11   5       26.79        1.95     10.62 o 
   2 -11   5       68.82       56.24     43.68 o 
   3 -11   5       19.53       19.49     14.16 o 
   4 -11   5        0.83        0.00     10.52 o 
   5 -11   5        0.64        6.47     14.56 o 
   6 -11   5       15.01       16.97     23.05 o 
 -13 -10   5        0.09        0.00      9.20 o 
 -12 -10   5       12.99       21.36     10.50 o 
 -11 -10   5        0.37        0.00      7.97 o 
 -10 -10   5        0.00        0.00     14.16 o 
  -9 -10   5        7.83       10.41     10.69 o 
  -8 -10   5        1.68        0.00     10.82 o 
  -7 -10   5       55.54       40.26     14.58 o 
  -6 -10   5        0.54        0.00     15.77 o 
  -5 -10   5        0.71       12.26     12.13 o 
  -4 -10   5       19.52       19.03     11.40 o 
  -3 -10   5        1.15        7.68      9.72 o 
  -2 -10   5      460.49      489.05     96.71 o 
  -1 -10   5       18.04        0.54      9.71 o 
   0 -10   5       15.44       37.22     29.93 o 
   1 -10   5        1.60        0.00     12.13 o 
   3 -10   5        5.18        1.38      8.74 o 
   4 -10   5       27.81       16.18     12.94 o 
   5 -10   5       21.35       19.41     12.01 o 
   6 -10   5        0.05       14.35     12.37 o 
   7 -10   5        0.52        0.00     12.43 o 
 -14  -9   5        3.98        0.00     12.37 o 
 -13  -9   5       27.77       46.33     17.11 o 
 -12  -9   5        0.17        1.23      7.72 o 
 -11  -9   5        4.77       24.97     14.70 o 
 -10  -9   5        3.47       17.65     17.31 o 
  -9  -9   5      207.86      163.51     22.54 o 
  -8  -9   5       26.76       27.04      7.50 o 
  -7  -9   5        0.82        1.78      5.66 o 
  -6  -9   5        3.18        0.00     11.73 o 
  -5  -9   5       25.03       26.48     10.82 o 
  -4  -9   5       14.53       11.51     18.20 o 
  -3  -9   5      189.95      199.82     32.36 o 
  -2  -9   5       64.58       83.17     17.80 o 
  -1  -9   5       47.58       34.38     19.01 o 
   0  -9   5       19.42       24.70     11.47 o 
   1  -9   5       30.71       15.95     10.00 o 
   2  -9   5        9.58       21.79     13.75 o 
   3  -9   5       14.72       46.46     13.69 o 
   4  -9   5        2.17       12.52     10.69 o 
   5  -9   5       11.97        6.27      9.42 o 
   6  -9   5        6.09        0.00      9.42 o 
   7  -9   5        4.17       21.68     44.89 o 
   8  -9   5        6.27        3.64      9.87 o 
   9  -9   5        8.35        6.83     17.80 o 
 -15  -8   5       14.54        6.88     13.16 o 
 -14  -8   5        0.25        0.00     12.58 o 
 -13  -8   5        0.51       15.40     17.74 o 
 -12  -8   5        6.77        5.47      6.97 o 
 -11  -8   5       12.75       21.80     14.86 o 
 -10  -8   5       92.67       96.96     20.57 o 
  -9  -8   5        0.01        7.41      6.89 o 
  -8  -8   5      383.09      383.62     57.46 o 
  -7  -8   5       35.73       41.34     12.98 o 
  -6  -8   5        0.01        7.08      4.60 o 
  -5  -8   5       28.88       26.77      4.44 o 
  -4  -8   5       43.14       59.38     13.69 o 
  -3  -8   5        7.58       17.99      9.42 o 
  -2  -8   5      184.77      205.53     25.45 o 
  -1  -8   5      354.21      425.01     41.09 o 
   0  -8   5        3.43       11.71     11.32 o 
   1  -8   5       29.61       52.99     19.01 o 
   2  -8   5      111.44       94.41     16.24 o 
   3  -8   5       34.30       58.71     14.51 o 
   4  -8   5        1.88        0.00      8.68 o 
   5  -8   5        1.59       22.28     30.74 o 
   6  -8   5        1.67       10.52     10.52 o 
   7  -8   5        1.74       46.07     14.26 o 
   8  -8   5       14.24        8.90     10.87 o 
   9  -8   5        0.07        0.00     10.92 o 
  10  -8   5        0.15        0.00     11.40 o 
 -15  -7   5       16.73       31.68     14.00 o 
 -14  -7   5        3.35        6.20     10.88 o 
 -13  -7   5        2.70       14.75      8.44 o 
 -12  -7   5        0.50        8.28      8.41 o 
 -11  -7   5        3.92       10.52      9.42 o 
 -10  -7   5      265.47      246.19     33.58 o 
  -9  -7   5     1071.46      999.13     70.16 o 
  -8  -7   5      146.36      138.02     13.09 o 
  -7  -7   5       19.81       21.09      7.83 o 
  -6  -7   5       40.56       37.25      6.80 o 
  -5  -7   5       33.39       58.21     12.43 o 
  -4  -7   5       21.80       22.68      4.39 o 
  -3  -7   5       18.74       13.75      9.72 o 
  -2  -7   5       89.73      107.99     22.25 o 
  -1  -7   5        0.86       28.04     11.85 o 
   0  -7   5      300.72      292.33     27.97 o 
   1  -7   5        3.57        3.37      8.28 o 
   2  -7   5      201.06      165.31     30.75 o 
   3  -7   5        3.47        0.00     12.94 o 
   4  -7   5      171.13      150.59     20.30 o 
   5  -7   5       26.10       12.94     12.94 o 
   6  -7   5        1.83        3.91      6.58 o 
   7  -7   5       11.50        0.00     10.52 o 
   8  -7   5        8.06       17.53     10.11 o 
   9  -7   5       18.58       12.09     10.82 o 
  10  -7   5        6.51        0.00     10.00 o 
  11  -7   5       10.99        1.62     10.00 o 
 -16  -6   5       15.68       31.06     17.80 o 
 -15  -6   5        0.01        5.68     15.77 o 
 -14  -6   5       32.51       52.58     11.95 o 
 -13  -6   5        8.64        0.00      8.52 o 
 -12  -6   5       37.60       29.19      9.90 o 
 -11  -6   5      159.31      159.09     18.26 o 
 -10  -6   5     1296.36     1360.08     74.57 o 
  -9  -6   5      105.58      116.42     14.45 o 
  -8  -6   5        0.51        2.30      5.82 o 
  -7  -6   5        1.61       17.49     26.24 o 
  -6  -6   5       67.71       59.44     10.39 o 
  -5  -6   5       12.33       18.74      5.69 o 
  -4  -6   5        6.91       17.12     11.47 o 
  -3  -6   5       56.00       50.94      5.06 o 
  -2  -6   5        8.93       19.50     22.24 o 
  -1  -6   5     1408.55     1307.92     74.24 o 
   0  -6   5      131.04      147.42     33.58 o 
   1  -6   5     1115.84     1180.39     76.10 o 
   2  -6   5      222.53      239.78     24.58 o 
   3  -6   5      477.53      457.70     36.00 o 
   4  -6   5       15.49       29.89     11.73 o 
   5  -6   5      103.99       95.96     13.41 o 
   6  -6   5        0.70        0.00      9.71 o 
   7  -6   5        1.15        0.00      4.35 o 
   8  -6   5        6.88        5.39     14.16 o 
   9  -6   5       42.90       76.89     15.89 o 
  10  -6   5        4.17        0.00      6.56 o 
  11  -6   5        0.58        7.00     17.39 o 
  12  -6   5        8.81       58.24     27.50 o 
 -16  -5   5        0.22        0.00     11.14 o 
 -15  -5   5        0.06        0.00     16.99 o 
 -14  -5   5        0.40        6.22     10.25 o 
 -13  -5   5        1.96       11.26     10.85 o 
 -12  -5   5        6.15       22.82      9.35 o 
 -11  -5   5      197.97      202.79     20.75 o 
 -10  -5   5     1142.22     1198.97     64.07 o 
  -9  -5   5       32.13       40.33      9.93 o 
  -8  -5   5      101.54      118.07     13.13 o 
  -7  -5   5       33.26       41.47      9.58 o 
  -6  -5   5        7.99        0.00      4.79 o 
  -5  -5   5        9.47       34.04     10.28 o 
  -4  -5   5      111.67      126.21     15.25 o 
  -3  -5   5       28.89       31.28      4.11 o 
  -2  -5   5        4.98        1.06      2.23 o 
  -1  -5   5        0.33        4.20      5.76 o 
   0  -5   5     1144.08      984.34     36.03 o 
   1  -5   5     1110.54     1109.34     68.48 o 
   2  -5   5      806.00      761.97     47.97 o 
   3  -5   5       23.05       26.60      6.70 o 
   4  -5   5      186.03      184.71     11.65 o 
   5  -5   5       51.07       45.41      6.15 o 
   6  -5   5      113.26       97.44     10.03 o 
   7  -5   5        3.85        4.76      7.08 o 
   8  -5   5       19.51       30.47     10.55 o 
   9  -5   5       60.94       78.96     11.93 o 
  10  -5   5       27.66       52.66     26.33 o 
  11  -5   5        9.69       21.99     10.90 o 
  12  -5   5        0.08       12.13     21.84 o 
  13  -5   5        4.57        1.62     19.41 o 
 -16  -4   5        0.26        0.00     17.79 o 
 -15  -4   5       12.80       11.89     10.29 o 
 -14  -4   5        1.86        5.50      9.42 o 
 -13  -4   5      166.53      161.50     18.60 o 
 -12  -4   5        0.39        0.00      7.24 o 
 -11  -4   5       10.74        0.00      6.54 o 
 -10  -4   5      200.07      226.56     20.06 o 
  -9  -4   5       65.99       70.99     17.69 o 
  -8  -4   5      127.21      148.07     15.44 o 
  -7  -4   5       22.27       31.76      6.76 o 
  -6  -4   5       56.10       53.25      7.37 o 
  -5  -4   5      397.52      493.98     22.76 o 
  -4  -4   5        0.87        0.00      3.79 o 
  -3  -4   5      666.92      702.88     25.33 o 
  -2  -4   5      810.51      796.89     32.74 o 
  -1  -4   5      243.29      233.75     11.09 o 
   0  -4   5      311.56      340.04     11.75 o 
   1  -4   5      981.59      908.66     25.04 o 
   2  -4   5      148.57      140.04      7.32 o 
   3  -4   5       53.22       56.95      6.75 o 
   4  -4   5       57.14       63.96     12.54 o 
   5  -4   5       16.87       22.21      5.47 o 
   6  -4   5        0.56        6.34      8.99 o 
   7  -4   5       20.50       31.23      9.42 o 
   8  -4   5        0.42        0.00      5.33 o 
   9  -4   5       12.10        9.29      6.50 o 
  10  -4   5        0.91        3.41      6.52 o 
  11  -4   5        7.51        1.49      5.90 o 
  12  -4   5        2.17        0.00      8.52 o 
  13  -4   5       12.47        0.00     16.99 o 
 -16  -3   5        0.30        0.81      9.71 o 
 -15  -3   5        4.57        8.90     10.11 o 
 -14  -3   5        5.97        0.00      6.54 o 
 -13  -3   5       49.95       54.09     15.47 o 
 -12  -3   5      313.44      290.26     23.99 o 
 -11  -3   5      374.09      370.21     28.23 o 
 -10  -3   5      167.78      180.50     16.78 o 
  -9  -3   5       13.61       25.79      9.70 o 
  -8  -3   5        7.25        5.79      4.62 o 
  -7  -3   5       23.14       22.07      6.45 o 
  -6  -3   5      181.34      226.14     12.99 o 
  -5  -3   5       55.81       57.58     11.47 o 
  -4  -3   5      260.18      289.49     13.66 o 
  -3  -3   5     1703.62     1848.81     58.77 o 
  -2  -3   5      576.42      581.33     20.62 o 
  -1  -3   5       12.34       12.32      2.69 o 
   0  -3   5      110.21      110.30      5.43 o 
   1  -3   5      629.64      541.19     16.81 o 
   2  -3   5     1702.73     1730.83     52.36 o 
   3  -3   5       79.11       90.75      7.85 o 
   4  -3   5      198.95      226.69     13.51 o 
   5  -3   5       32.56       42.13      5.94 o 
   6  -3   5       72.12       81.11      8.76 o 
   7  -3   5        2.11        7.51      5.29 o 
   8  -3   5      275.40      259.24     25.49 o 
   9  -3   5       51.28       38.68      9.27 o 
  10  -3   5       32.14       33.87     13.41 o 
  11  -3   5        2.11        8.20     10.65 o 
  12  -3   5        6.81        2.16      9.52 o 
  13  -3   5       22.46       17.58     13.12 o 
  14  -3   5        0.02       23.84     29.93 o 
 -16  -2   5        0.94        0.00     19.41 o 
 -15  -2   5        7.44        0.42      8.82 o 
 -14  -2   5        0.25       13.95      8.28 o 
 -13  -2   5       27.15       35.27      8.97 o 
 -12  -2   5        7.29        8.68      6.77 o 
 -11  -2   5      701.15      670.91     39.10 o 
 -10  -2   5       38.38       32.79      9.43 o 
  -9  -2   5      317.76      299.15     19.55 o 
  -8  -2   5       43.06       61.44     14.48 o 
  -7  -2   5        7.99       12.21      9.74 o 
  -6  -2   5      238.30      205.19     37.47 o 
  -5  -2   5      135.18      125.36     20.23 o 
  -4  -2   5      305.03      315.54     18.35 o 
  -3  -2   5      593.77      576.34     34.46 o 
  -2  -2   5      121.36      130.44      8.00 o 
  -1  -2   5       40.90       34.84      3.64 o 
   0  -2   5      124.90      109.95      6.14 o 
   1  -2   5      709.50      726.18     33.46 o 
   2  -2   5       12.76       14.17      3.24 o 
   3  -2   5      298.67      284.88     13.28 o 
   4  -2   5       92.29      102.33      7.41 o 
   5  -2   5      293.39      324.71     20.18 o 
   6  -2   5       19.93       26.58      7.60 o 
   7  -2   5       15.71       30.56      6.31 o 
   8  -2   5        0.18        0.00      7.58 o 
   9  -2   5       88.03       81.53     26.55 o 
  10  -2   5       50.02       43.47      9.17 o 
  11  -2   5       50.70       52.94      9.66 o 
  12  -2   5       40.00       44.72     13.93 o 
  13  -2   5        4.93        2.83     10.30 o 
  14  -2   5        1.57       20.22     16.99 o 
  15  -2   5        1.84       30.65     33.57 o 
 -16  -1   5       11.34        0.00     14.56 o 
 -15  -1   5        0.33        0.00     17.79 o 
 -14  -1   5        0.31        3.24     10.87 o 
 -13  -1   5       12.07        0.97      8.92 o 
 -12  -1   5       11.45       30.97     18.55 o 
 -11  -1   5       72.22       85.06     10.18 o 
 -10  -1   5       26.29       36.00     10.30 o 
  -9  -1   5       17.32        8.09      9.71 o 
  -8  -1   5       93.78       93.87     13.16 o 
  -7  -1   5      121.15       97.13     17.34 o 
  -6  -1   5       18.41       24.16      4.79 o 
  -5  -1   5      175.14      188.55     13.73 o 
  -4  -1   5        5.73       10.79      7.69 o 
  -3  -1   5     1969.59     1950.23     74.51 o 
  -2  -1   5       94.58       94.20      8.16 o 
  -1  -1   5       13.17        6.61      7.85 o 
   0  -1   5       13.36       11.53      3.10 o 
   1  -1   5      150.10      150.25      8.08 o 
   2  -1   5      355.51      373.39     14.39 o 
   3  -1   5      155.63      133.38     14.27 o 
   4  -1   5      542.16      599.88     22.01 o 
   5  -1   5       30.48       47.27      8.09 o 
   6  -1   5        3.45       15.47      8.49 o 
   7  -1   5      115.73      102.74     14.11 o 
   8  -1   5       59.90       49.05      9.79 o 
   9  -1   5       18.63        6.63      7.59 o 
  10  -1   5     1009.69     1008.83     50.36 o 
  11  -1   5       10.11       20.18     12.19 o 
  12  -1   5        8.51        0.00      9.28 o 
  13  -1   5        0.26       11.83     15.37 o 
  14  -1   5       18.73        0.00     19.82 o 
  15  -1   5        2.54        0.00     20.22 o 
 -16   0   5        0.51       25.07     20.22 o 
 -15   0   5        9.32        4.04     14.56 o 
 -14   0   5       17.09       42.20     15.03 o 
 -13   0   5        0.08        4.93      5.79 o 
 -12   0   5        2.11        0.41      7.72 o 
 -11   0   5       36.76       31.40     18.60 o 
 -10   0   5        2.77        0.00      3.99 o 
  -9   0   5       80.08       95.47      9.60 o 
  -8   0   5      470.01      421.72     21.21 o 
  -7   0   5      553.16      544.91     22.49 o 
  -6   0   5      335.45      342.72     15.08 o 
  -5   0   5        4.75        4.53      3.89 o 
  -4   0   5     3011.28     2909.48     81.10 o 
  -3   0   5     2655.32     2632.71     78.34 o 
  -2   0   5      195.56      203.59     12.67 o 
  -1   0   5      259.13      191.72     13.96 o 
   0   0   5        3.87        3.00      3.57 o 
   1   0   5       85.98       94.27      6.96 o 
   2   0   5     1930.17     1959.74     55.00 o 
   3   0   5     2791.04     2737.91     77.26 o 
   4   0   5        1.27        0.00      3.64 o 
   5   0   5      152.89      118.37     16.54 o 
   6   0   5      123.95      133.04     15.15 o 
   7   0   5        1.00        0.00      6.07 o 
   8   0   5      157.06      162.65     21.16 o 
   9   0   5      171.09      161.43     15.36 o 
  10   0   5      106.51      105.50     13.84 o 
  11   0   5       44.58       67.37     17.96 o 
  12   0   5       48.70       38.83     20.22 o 
  13   0   5        0.29        0.00      9.28 o 
  14   0   5        0.03       23.42     11.97 o 
  15   0   5        9.86       16.82     25.88 o 
  16   0   5        0.69        0.00     12.01 o 
 -15   1   5       27.18       32.36     21.03 o 
 -14   1   5       36.16       12.82     11.06 o 
 -13   1   5        0.63        0.00      5.85 o 
 -12   1   5        4.53       26.69     15.37 o 
 -11   1   5        1.73        0.00      9.32 o 
 -10   1   5      494.87      447.15     56.20 o 
  -9   1   5      129.97      133.07     11.02 o 
  -8   1   5      161.28      178.27     11.62 o 
  -7   1   5      350.81      353.45     15.91 o 
  -6   1   5       85.14      101.95      6.23 o 
  -5   1   5     1829.93     1728.73     52.88 o 
  -4   1   5      534.28      596.85     16.35 o 
  -3   1   5      158.34      201.28     12.73 o 
  -2   1   5      456.87      457.94     12.33 o 
  -1   1   5     1073.27      897.39     40.24 o 
   0   1   5       61.21       74.28      6.14 o 
   1   1   5     1112.10     1027.36     28.88 o 
   2   1   5      158.67      150.73      6.98 o 
   3   1   5     2738.72     2596.65     91.60 o 
   4   1   5      313.84      278.44     10.36 o 
   5   1   5       43.50       46.15      4.29 o 
   6   1   5      387.41      344.27     12.57 o 
   7   1   5      374.63      369.39     13.52 o 
   8   1   5      203.26      206.44     22.34 o 
   9   1   5        0.26        0.00      2.90 o 
  10   1   5        0.22        7.93     19.41 o 
  11   1   5       26.04        0.00      8.52 o 
  12   1   5        0.87       11.95     10.29 o 
  13   1   5       11.26       25.99     12.25 o 
  14   1   5        1.79        0.00     10.00 o 
  15   1   5        1.05        0.00     15.77 o 
  16   1   5        0.69        0.81     12.13 o 
 -15   2   5        9.46       12.94     16.18 o 
 -14   2   5        0.01        0.00      8.52 o 
 -13   2   5       33.73       38.02      9.10 o 
 -12   2   5       11.51       23.53      7.92 o 
 -11   2   5       14.25        9.98     10.42 o 
 -10   2   5       85.92       86.46     12.61 o 
  -9   2   5      172.06      153.11     16.93 o 
  -8   2   5      389.56      340.91     21.90 o 
  -7   2   5      324.64      318.99     13.91 o 
  -6   2   5       56.06       37.42      3.60 o 
  -5   2   5      391.33      389.16     12.55 o 
  -4   2   5       30.40       42.75      2.98 o 
  -3   2   5      943.17      918.60     32.71 o 
  -2   2   5     1521.89     1516.81     57.63 o 
  -1   2   5     4128.37     3775.22     52.74 o 
   0   2   5     1168.77     1137.17     26.06 o 
   1   2   5       28.90       25.85      3.10 o 
   2   2   5       51.03       54.24      6.87 o 
   3   2   5     3776.60     3500.51    122.35 o 
   4   2   5        0.11        1.90      2.35 o 
   5   2   5       52.73       57.59      4.42 o 
   6   2   5     1633.24     1767.01     48.33 o 
   7   2   5       30.02       30.57      2.96 o 
   8   2   5      322.00      310.59     16.17 o 
   9   2   5       39.77       53.61     11.22 o 
  10   2   5     1655.38     1667.13    102.41 o 
  11   2   5      864.36      851.95     65.60 o 
  12   2   5       47.03       64.71     14.18 o 
  13   2   5       16.85        8.49      8.94 o 
  14   2   5        0.19        0.00      9.55 o 
  15   2   5        0.05       15.37     17.79 o 
  16   2   5        0.18        7.54     11.97 o 
 -15   3   5        0.03        1.62     16.18 o 
 -14   3   5       11.79        6.47     10.30 o 
 -13   3   5       40.91       60.04     28.72 o 
 -12   3   5      166.10      157.28     24.49 o 
 -11   3   5        0.28        0.00      7.70 o 
 -10   3   5      161.57      171.89     13.74 o 
  -9   3   5        3.56        0.18      4.24 o 
  -8   3   5        0.90        0.00      4.35 o 
  -7   3   5       81.64       77.23      6.21 o 
  -6   3   5       18.26       34.26     10.23 o 
  -5   3   5        3.08        7.17      3.21 o 
  -4   3   5      766.76      719.14     17.95 o 
  -3   3   5      406.01      426.59     21.16 o 
  -2   3   5        5.13        6.47      5.66 o 
  -1   3   5    10308.15     8745.58     91.90 o 
   0   3   5       62.66       53.71      3.32 o 
   1   3   5       23.00       31.03      3.35 o 
   2   3   5       16.31       21.17      4.61 o 
   3   3   5      390.06      440.62     13.80 o 
   4   3   5      441.11      452.74     13.82 o 
   5   3   5       17.41       18.37      3.68 o 
   6   3   5      728.03      725.00     36.66 o 
   7   3   5       16.98       18.20      2.00 o 
   8   3   5        2.78        6.00      5.41 o 
   9   3   5        2.94        7.28      8.90 o 
  10   3   5      769.10      796.69     59.42 o 
  11   3   5       77.03       60.65     14.06 o 
  12   3   5       11.17       14.24     14.80 o 
  13   3   5       49.05       46.40     19.82 o 
  14   3   5       16.17       16.59     10.29 o 
  15   3   5        0.31        1.87     14.96 o 
  16   3   5        2.21        0.00     11.65 o 
  17   3   5        7.23       10.71     14.26 o 
 -14   4   5        5.67        4.52     10.25 o 
 -13   4   5       51.12       34.39     14.27 o 
 -12   4   5        0.00        5.73      6.26 o 
 -11   4   5       86.93       74.35     10.00 o 
 -10   4   5        2.94       10.30     11.32 o 
  -9   4   5      162.40      143.35     11.91 o 
  -8   4   5      666.25      626.46     27.95 o 
  -7   4   5      133.85      134.96      9.51 o 
  -6   4   5      737.40      740.50     26.96 o 
  -5   4   5      201.59      218.40      9.55 o 
  -4   4   5       62.60       50.49      7.13 o 
  -3   4   5       19.38       17.59      3.86 o 
  -2   4   5      820.54      739.89     23.34 o 
  -1   4   5       62.31       69.77      2.95 o 
   0   4   5     1756.05     1602.38     37.11 o 
   1   4   5     3810.25     4105.80    108.68 o 
   2   4   5      520.99      500.31     18.60 o 
   3   4   5      799.63      656.08     63.64 o 
   4   4   5      224.40      256.54      9.15 o 
   5   4   5      106.57      120.27      5.65 o 
   6   4   5        0.51        2.66      2.61 o 
   7   4   5      215.13      183.29     14.01 o 
   8   4   5      699.70      720.58     40.35 o 
   9   4   5        8.35       18.56     26.69 o 
  10   4   5      276.66      286.57     27.51 o 
  11   4   5      646.38      654.36     49.80 o 
  12   4   5       44.49       61.54     15.44 o 
  13   4   5        0.19        0.00      9.90 o 
  14   4   5        1.16        0.00     21.84 o 
  15   4   5        0.01       44.60     19.41 o 
  16   4   5        2.17        0.00     11.97 o 
  17   4   5        1.83        9.96     14.35 o 
 -14   5   5        7.04        2.10     10.57 o 
 -13   5   5        3.30        0.00     10.52 o 
 -12   5   5        9.14        0.00     16.99 o 
 -11   5   5        9.64       22.40     24.92 o 
 -10   5   5       24.93       32.89      8.13 o 
  -9   5   5      172.76      169.14     13.95 o 
  -8   5   5      346.46      343.62     27.77 o 
  -7   5   5      373.99      373.35     23.59 o 
  -6   5   5        3.68       10.52     10.52 o 
  -5   5   5       10.78       13.67      3.52 o 
  -4   5   5      449.28      459.70     25.35 o 
  -3   5   5       32.08       27.82      5.22 o 
  -2   5   5      969.81      944.29     26.48 o 
  -1   5   5      863.86      827.97     23.04 o 
   0   5   5        2.52        3.64      2.23 o 
   1   5   5      143.42      160.57     10.19 o 
   2   5   5      285.02      279.70     11.07 o 
   3   5   5      683.84      640.61     26.46 o 
   4   5   5      111.11      105.36      6.14 o 
   5   5   5       58.96       54.57      6.78 o 
   6   5   5      510.99      518.28     16.02 o 
   7   5   5      543.84      568.27     29.86 o 
   8   5   5      164.73      210.17     17.71 o 
   9   5   5       11.50        6.28      8.49 o 
  10   5   5       59.33       93.09     14.94 o 
  11   5   5      134.82      147.33     28.32 o 
  12   5   5       84.60       68.84     17.27 o 
  13   5   5       34.49       65.16     43.68 o 
  14   5   5       47.67       60.02     16.01 o 
  15   5   5        0.03       17.37     12.86 o 
  16   5   5        0.01        0.00     13.35 o 
  17   5   5        0.82        0.00     12.43 o 
 -13   6   5        0.29        0.00     10.82 o 
 -12   6   5       54.41       48.53     21.03 o 
 -11   6   5       19.71       41.47     37.21 o 
 -10   6   5       10.46       10.94      8.87 o 
  -9   6   5        6.22        4.87      6.86 o 
  -8   6   5       50.38       40.91      9.07 o 
  -7   6   5       14.24       24.73     14.38 o 
  -6   6   5        4.38        4.01      5.15 o 
  -5   6   5      548.93      560.91     34.12 o 
  -4   6   5      200.36      185.14     11.24 o 
  -3   6   5      115.32      119.27     16.29 o 
  -2   6   5      327.93      328.49     20.19 o 
  -1   6   5      414.64      402.33     26.32 o 
   0   6   5        9.46       11.23      3.03 o 
   1   6   5     2612.08     2558.28     79.03 o 
   2   6   5       29.08       23.12      3.68 o 
   3   6   5      364.64      335.67     13.85 o 
   4   6   5        8.25       26.47      3.90 o 
   5   6   5       70.11       58.24      4.67 o 
   6   6   5      154.98      149.59     14.90 o 
   7   6   5      250.47      226.13     20.52 o 
   8   6   5      938.08      885.45     48.08 o 
   9   6   5        0.73        0.00     10.92 o 
  10   6   5        8.74       19.29      9.12 o 
  11   6   5      125.91      139.33     26.70 o 
  12   6   5      248.00      315.70     56.23 o 
  13   6   5       86.39       65.11     14.74 o 
  14   6   5        0.73        0.00     12.13 o 
  15   6   5        9.57       12.11     10.69 o 
  16   6   5        0.40        9.71     12.58 o 
  17   6   5        0.56        2.83     23.86 o 
 -13   7   5        6.96        0.00     14.58 o 
 -12   7   5        3.66        4.04     16.18 o 
 -11   7   5        3.20        0.00      9.32 o 
 -10   7   5        0.05        0.00      6.33 o 
  -9   7   5      109.55      114.61     13.02 o 
  -8   7   5      104.47      117.39     12.24 o 
  -7   7   5        9.75        0.37      8.67 o 
  -6   7   5        5.98        0.00      3.88 o 
  -5   7   5       13.27       26.64      6.17 o 
  -4   7   5      266.42      259.98     15.88 o 
  -3   7   5       39.86       41.84     11.30 o 
  -2   7   5      285.76      338.73     16.07 o 
  -1   7   5     5655.49     6039.06    200.80 o 
   0   7   5      107.41      103.96      7.57 o 
   1   7   5      581.68      581.37     23.18 o 
   2   7   5      112.01      103.38      7.44 o 
   3   7   5        5.98        3.99      4.59 o 
   4   7   5      507.20      525.82     21.66 o 
   5   7   5     1760.79     2016.74     67.84 o 
   6   7   5      725.62      758.63     26.66 o 
   7   7   5       26.83       11.32      5.53 o 
   8   7   5        4.64        0.92      2.43 o 
   9   7   5       83.79       80.16     25.89 o 
  10   7   5        0.09        0.00      5.63 o 
  11   7   5       68.09       87.30     14.16 o 
  12   7   5       48.28       43.76     12.21 o 
  13   7   5       24.98       25.88     11.05 o 
  14   7   5       91.33       77.69     20.16 o 
  15   7   5        2.18       10.25     10.25 o 
  16   7   5       11.40        7.54     11.71 o 
  17   7   5        1.29       13.19     13.32 o 
 -12   8   5        2.43        5.02     11.14 o 
 -11   8   5        7.74        5.36     19.82 o 
 -10   8   5        1.43        0.00      7.58 o 
  -9   8   5       13.12        4.41      7.19 o 
  -8   8   5       23.31       12.72      7.12 o 
  -7   8   5      190.67      160.01     19.42 o 
  -6   8   5       40.06       55.19      8.79 o 
  -5   8   5        3.30        8.09      6.29 o 
  -4   8   5       51.85       48.78      8.71 o 
  -3   8   5        0.05        0.00      5.82 o 
  -2   8   5      105.18      129.33     10.90 o 
  -1   8   5     1806.01     1924.51     72.31 o 
   0   8   5        8.38        8.87      7.25 o 
   1   8   5     5601.10     5626.34    194.14 o 
   2   8   5      392.12      364.10     16.66 o 
   3   8   5     1291.64     1142.18     45.78 o 
   4   8   5       10.27       24.27      5.69 o 
   5   8   5        1.92        0.00      3.43 o 
   6   8   5        1.65        0.00      5.41 o 
   7   8   5       32.85       30.76      8.20 o 
   8   8   5      804.12      887.63     38.93 o 
   9   8   5        0.23        7.28      6.86 o 
  10   8   5      167.44      182.39     22.65 o 
  11   8   5        6.74       10.08     28.71 o 
  12   8   5        0.06        0.00      7.58 o 
  13   8   5       60.82       69.20     17.13 o 
  14   8   5       11.51        6.59     10.11 o 
  15   8   5        4.64        2.78      9.10 o 
  16   8   5        0.97        0.00     16.58 o 
  17   8   5        5.98       14.11     15.32 o 
 -11   9   5       11.32       14.83     16.18 o 
 -10   9   5       40.74       48.26     16.52 o 
  -9   9   5       84.62       78.07     13.93 o 
  -8   9   5        0.88        0.00      6.56 o 
  -7   9   5       84.51       89.98     12.33 o 
  -6   9   5       60.87       67.20     14.88 o 
  -5   9   5        0.37        8.74      5.93 o 
  -4   9   5       14.60       14.23      9.26 o 
  -3   9   5       31.39       28.11     10.73 o 
  -2   9   5      127.79      175.14     14.56 o 
  -1   9   5        6.30        4.79      5.09 o 
   0   9   5      382.67      396.63     22.47 o 
   1   9   5      643.67      689.69     36.40 o 
   2   9   5      652.46      644.20     27.85 o 
   3   9   5       52.21       54.41      7.09 o 
   4   9   5      157.83      163.84     11.10 o 
   5   9   5        0.88       13.23      7.18 o 
   6   9   5       89.55       94.18     13.08 o 
   7   9   5       56.95       47.65      6.17 o 
   8   9   5      337.21      328.45     16.28 o 
   9   9   5        0.64        0.00      3.99 o 
  10   9   5        1.38        0.00      8.35 o 
  11   9   5        0.58        0.00     12.94 o 
  12   9   5       25.63       43.72     12.86 o 
  13   9   5        0.92        7.36      8.74 o 
  14   9   5        0.63        8.30      9.52 o 
  15   9   5        2.70        3.22     11.63 o 
  16   9   5        5.55        0.00     10.57 o 
  17   9   5        2.26       11.42     12.54 o 
 -10  10   5       28.83       15.59     20.22 o 
  -9  10   5       32.83       38.02     14.81 o 
  -8  10   5       49.35       49.38     10.30 o 
  -7  10   5        6.12       11.00     10.22 o 
  -6  10   5       27.05       36.40      9.10 o 
  -5  10   5        5.87        0.00      6.47 o 
  -4  10   5        2.95        0.00      6.26 o 
  -3  10   5       12.13       14.74      6.31 o 
  -2  10   5       78.44       87.34     12.39 o 
  -1  10   5      262.70      307.75     21.16 o 
   0  10   5       13.63        5.75      5.51 o 
   1  10   5       11.72       21.84      6.66 o 
   2  10   5       82.97       69.23      8.69 o 
   3  10   5       20.24       26.32     13.64 o 
   4  10   5       64.83       60.70     12.78 o 
   5  10   5       44.04       74.91     13.04 o 
   6  10   5      111.38      118.35     11.74 o 
   7  10   5        7.48        0.00      4.11 o 
   8  10   5       36.24       45.79     10.18 o 
   9  10   5      180.22      165.45     13.44 o 
  10  10   5        0.75       39.90     27.91 o 
  11  10   5       93.95       85.79     17.62 o 
  12  10   5      461.75      467.86     41.67 o 
  13  10   5      141.02      142.39     25.74 o 
  14  10   5        0.52        0.00     10.11 o 
  15  10   5        0.00        9.41     12.43 o 
  16  10   5        0.10        0.00     10.82 o 
  -9  11   5        5.07        0.00     12.13 o 
  -8  11   5       22.71       18.15     12.82 o 
  -7  11   5        0.20       11.68      7.72 o 
  -6  11   5       38.59       50.06     10.94 o 
  -5  11   5       66.49       60.15     11.16 o 
  -4  11   5       40.40       46.77      9.10 o 
  -3  11   5       71.95       82.71     10.85 o 
  -2  11   5        0.07       20.46     13.97 o 
  -1  11   5        2.17        1.54      4.94 o 
   0  11   5        3.75        0.00      6.24 o 
   1  11   5      169.19      159.70     16.90 o 
   2  11   5        0.05       23.65      7.05 o 
   3  11   5        2.49        2.34      6.27 o 
   4  11   5       31.92       37.91      8.80 o 
   5  11   5        0.96        7.52      5.47 o 
   6  11   5        1.10        6.48      5.18 o 
   7  11   5      145.83      156.74     18.06 o 
   8  11   5       39.09       51.05      8.73 o 
   9  11   5        5.40        1.84      9.01 o 
  10  11   5        9.64       11.86      4.41 o 
  11  11   5       10.48       12.22     10.48 o 
  12  11   5        2.45       16.38     12.21 o 
  13  11   5       11.80       32.48     14.38 o 
  14  11   5        0.03       17.26     12.63 o 
  15  11   5        0.28       25.07     20.22 o 
  16  11   5        0.37        0.00     20.63 o 
  -8  12   5        0.87        0.00     16.99 o 
  -7  12   5       28.09       14.56     20.22 o 
  -6  12   5       72.18      103.81     20.46 o 
  -5  12   5        0.00        0.25      7.57 o 
  -4  12   5      123.08      147.14     21.75 o 
  -3  12   5       38.32       22.88     18.25 o 
  -2  12   5        4.29        0.00      9.52 o 
  -1  12   5        3.19       10.67      6.43 o 
   0  12   5        2.15        8.90      9.72 o 
   1  12   5        2.16       16.20     23.86 o 
   2  12   5      109.95       86.66     15.74 o 
   3  12   5        4.24       36.88     11.32 o 
   4  12   5        1.28       17.45      6.77 o 
   5  12   5       29.25       14.43     21.03 o 
   6  12   5        5.98       13.83      7.80 o 
   7  12   5        8.82        7.77      6.66 o 
   8  12   5       36.04       62.29     11.44 o 
   9  12   5       81.45       85.99     11.83 o 
  10  12   5        5.29        7.93      5.20 o 
  11  12   5        0.08        4.45     19.82 o 
  12  12   5       52.07       56.43     17.96 o 
  13  12   5       54.38       39.86     15.94 o 
  14  12   5        0.16       15.77     14.87 o 
  15  12   5        0.52        4.85     17.79 o 
  16  12   5        0.20        4.42     12.78 o 
  -7  13   5        0.03        6.47     15.37 o 
  -6  13   5        4.37       11.14     11.05 o 
  -5  13   5       27.58       52.32     16.23 o 
  -4  13   5      229.42      275.00     46.93 o 
  -3  13   5       44.15       39.23     12.68 o 
  -2  13   5       99.62       84.66     11.94 o 
  -1  13   5        5.06       23.03      7.91 o 
   0  13   5        5.95        7.32      6.09 o 
   1  13   5       61.25       60.22     14.58 o 
   2  13   5      300.57      324.35     24.84 o 
   3  13   5       92.50       95.24     11.24 o 
   4  13   5       15.72       21.03     19.07 o 
   5  13   5       54.47       75.74     13.85 o 
   6  13   5       39.74       73.35     12.32 o 
   7  13   5        3.94        8.95      7.39 o 
   8  13   5       22.61        2.05      5.25 o 
   9  13   5       11.79       21.49      8.24 o 
  10  13   5       70.05       68.39     10.67 o 
  11  13   5        0.16       23.05     31.95 o 
  12  13   5       25.90       27.47     16.99 o 
  13  13   5        1.68        0.00     10.11 o 
  14  13   5        2.97        1.34     16.58 o 
  15  13   5        0.57       16.99     33.97 o 
  -6  14   5        4.98        0.00     21.03 o 
  -5  14   5       75.45       64.22     18.77 o 
  -4  14   5       15.18        2.87      8.74 o 
  -3  14   5        6.86        0.00     11.63 o 
  -2  14   5       33.98       50.52     33.16 o 
  -1  14   5        0.28        0.00      9.28 o 
   0  14   5        0.20        0.00     10.92 o 
   1  14   5       40.17       34.42     15.77 o 
   2  14   5       36.41       36.66      9.37 o 
   3  14   5       15.23       22.13     12.46 o 
   4  14   5        7.63        5.07     10.24 o 
   5  14   5        0.05       12.15     10.48 o 
   6  14   5        0.68        9.35      7.25 o 
   7  14   5       92.75       96.11     16.74 o 
   8  14   5      104.69      112.08     15.17 o 
   9  14   5        2.92       10.73     11.68 o 
  10  14   5       48.84       44.37     10.80 o 
  11  14   5        0.02        4.85     10.30 o 
  12  14   5        3.14        4.94     10.82 o 
  13  14   5        0.09       13.86     15.77 o 
  14  14   5        2.64        7.87     12.43 o 
  -4  15   5      120.64       80.90     29.93 o 
  -3  15   5       12.75       23.97     16.29 o 
  -2  15   5       21.78       18.83     14.58 o 
  -1  15   5        3.64        5.21      9.10 o 
   0  15   5        3.57        0.00     12.21 o 
   1  15   5       19.25       48.51     25.48 o 
   2  15   5      182.33      182.65     25.58 o 
   3  15   5      216.97      246.27     31.29 o 
   4  15   5        0.55       17.76     12.29 o 
   5  15   5        2.95        3.64      9.15 o 
   6  15   5       55.59       80.51     28.32 o 
   7  15   5       87.64      100.60     18.62 o 
   8  15   5       63.61       70.96     11.62 o 
   9  15   5       39.06       36.67     10.71 o 
  10  15   5        8.07       10.10      7.73 o 
  11  15   5        5.01        0.00     10.69 o 
  12  15   5        0.27        0.00     11.97 o 
  13  15   5        0.12        5.74     14.56 o 
  -2  16   5        0.00        5.86     11.63 o 
  -1  16   5        6.20       24.10     15.08 o 
   0  16   5        6.97        0.00      7.37 o 
   1  16   5        0.36        0.00     10.62 o 
   2  16   5        0.26        0.00      9.55 o 
   3  16   5       92.36      131.70     26.70 o 
   4  16   5      159.76      188.80     26.38 o 
   5  16   5        0.77        0.00     11.44 o 
   6  16   5        9.39       11.32     13.75 o 
   7  16   5       10.50       22.85     15.77 o 
   8  16   5        3.64        8.77     11.14 o 
   9  16   5       17.24        9.69     10.88 o 
  10  16   5       54.02       65.52     27.50 o 
  11  16   5       12.90        7.28     16.99 o 
  12  16   5        0.33        0.00     16.18 o 
   1  17   5        3.39       19.57     14.76 o 
   2  17   5        7.82        0.00     10.82 o 
   3  17   5        0.28        4.89     12.94 o 
   4  17   5       17.67        1.77     13.75 o 
   5  17   5       31.48       58.31     25.48 o 
   6  17   5        1.33        0.00     14.16 o 
   7  17   5        6.83       14.04     14.18 o 
   8  17   5        9.67       26.39     16.88 o 
   9  17   5        0.79        0.28     11.06 o 
  -7 -13   6       10.69       39.33     26.29 o 
  -6 -13   6       12.36        0.00     14.56 o 
  -5 -13   6        5.69       34.19     36.80 o 
  -4 -13   6        1.17        0.00     11.63 o 
  -3 -13   6       28.58        7.66     13.93 o 
  -2 -13   6        4.07        0.00     10.69 o 
  -1 -13   6        4.85        2.68     17.80 o 
 -10 -12   6        7.17        7.78     12.72 o 
  -9 -12   6       51.66       99.03     32.36 o 
  -8 -12   6       11.30      323.52    234.98 o 
  -7 -12   6        6.03        0.00     14.74 o 
  -6 -12   6        7.01        5.66     13.36 o 
  -5 -12   6        0.11        3.06     10.25 o 
  -4 -12   6       26.19        5.73     12.86 o 
  -3 -12   6      251.52      225.23     36.81 o 
  -2 -12   6       13.06       24.04     16.18 o 
  -1 -12   6        9.15        3.24     12.13 o 
   0 -12   6       45.53       44.37     17.96 o 
   1 -12   6       15.38       47.40     18.60 o 
   2 -12   6       10.17        0.00     11.63 o 
 -12 -11   6        0.38       18.85     27.50 o 
 -11 -11   6       17.92        4.60     11.05 o 
 -10 -11   6        0.47        3.71     11.71 o 
  -9 -11   6        0.51        0.00     12.54 o 
  -8 -11   6        1.80        0.00      9.42 o 
  -7 -11   6       21.24        6.92     12.05 o 
  -6 -11   6       20.53       21.05     46.11 o 
  -5 -11   6        2.98       14.87     14.56 o 
  -4 -11   6        0.90        0.68     25.07 o 
  -3 -11   6       59.80       56.82     25.08 o 
  -2 -11   6      251.45      226.05     31.44 o 
  -1 -11   6        2.90       24.17     29.52 o 
   0 -11   6       17.88       20.51     13.69 o 
   1 -11   6       12.46       36.11     29.12 o 
   2 -11   6        3.02        1.12     11.47 o 
   3 -11   6        5.44        0.00      9.42 o 
   4 -11   6        5.24       13.15     10.88 o 
   5 -11   6        0.30       22.65     23.46 o 
 -13 -10   6        0.13        0.00     13.73 o 
 -12 -10   6       13.25       51.39     22.24 o 
 -11 -10   6        5.48       10.71     11.71 o 
 -10 -10   6       13.88       29.52     15.44 o 
  -9 -10   6        6.25        0.00      8.28 o 
  -8 -10   6        3.46       25.02     13.41 o 
  -7 -10   6        7.67       17.96     13.69 o 
  -6 -10   6       15.71       15.92     10.82 o 
  -5 -10   6       45.79       47.96     16.29 o 
  -4 -10   6       26.47       27.62     16.99 o 
  -3 -10   6        0.44        0.00     19.01 o 
  -2 -10   6        0.41        3.70     12.13 o 
  -1 -10   6       21.13       18.60     17.80 o 
   0 -10   6       29.55       95.05     55.00 o 
   1 -10   6        0.01        0.00     14.16 o 
   2 -10   6       11.96       16.69     10.82 o 
   3 -10   6        9.46       16.37     25.07 o 
   4 -10   6       10.67       21.03     14.87 o 
   5 -10   6        3.81       19.03     19.01 o 
   6 -10   6        3.99       10.42     11.22 o 
 -13  -9   6        0.25        0.00      7.20 o 
 -12  -9   6        0.62       23.85     20.68 o 
 -11  -9   6       20.84       14.82      9.45 o 
 -10  -9   6       19.16       41.35     15.42 o 
  -9  -9   6       41.24       51.25     13.28 o 
  -8  -9   6       11.37       35.64     13.41 o 
  -7  -9   6        7.93        7.04     10.52 o 
  -6  -9   6      131.55      147.39     22.11 o 
  -5  -9   6       75.10       59.04     16.87 o 
  -4  -9   6       54.80       70.38     25.08 o 
  -3  -9   6       58.30      103.05     32.76 o 
  -2  -9   6       20.00       28.56     14.96 o 
  -1  -9   6      146.34      173.35     41.26 o 
   0  -9   6       47.25       72.21     21.03 o 
   1  -9   6       18.06       33.11     12.54 o 
   2  -9   6      117.78       91.19     17.44 o 
   3  -9   6       76.14       69.17     16.71 o 
   4  -9   6        0.87       47.72     15.16 o 
   5  -9   6        0.00       21.29     33.16 o 
   6  -9   6        1.98        0.00      9.71 o 
   7  -9   6        3.26       14.03     33.97 o 
   8  -9   6        1.83       19.01     13.73 o 
 -14  -8   6        0.09      191.28    141.55 o 
 -13  -8   6        1.12        6.41      8.69 o 
 -12  -8   6       19.88       21.02     10.11 o 
 -11  -8   6       48.91       63.81     12.69 o 
 -10  -8   6        7.53       14.21      8.38 o 
  -9  -8   6      262.86      246.47     20.36 o 
  -8  -8   6       15.28       31.01     17.22 o 
  -7  -8   6        2.46        3.33      5.93 o 
  -6  -8   6       41.33       32.36      7.82 o 
  -5  -8   6        3.38        0.00     12.94 o 
  -4  -8   6        2.59       27.52     27.91 o 
  -3  -8   6      159.72      132.96     20.59 o 
  -2  -8   6      651.99      617.22     47.78 o 
  -1  -8   6       69.38       63.67     17.48 o 
   0  -8   6      563.94      515.29     75.68 o 
   1  -8   6      326.38      390.52     42.97 o 
   2  -8   6        4.84        0.00     10.57 o 
   3  -8   6      137.68      114.85     36.40 o 
   4  -8   6       20.19        7.68      9.72 o 
   5  -8   6        3.34       15.87     11.05 o 
   6  -8   6       46.70       28.26     16.58 o 
   7  -8   6       21.92       31.56     13.36 o 
   8  -8   6        0.13       12.32     18.60 o 
   9  -8   6        2.13       18.57     13.32 o 
 -15  -7   6        1.31        9.71     29.12 o 
 -14  -7   6        4.32       12.13     13.15 o 
 -13  -7   6        4.82        6.93      8.10 o 
 -12  -7   6       16.15       15.05     11.40 o 
 -11  -7   6       17.76       21.19      9.45 o 
 -10  -7   6      310.90      330.89     27.38 o 
  -9  -7   6        1.41        0.00      6.37 o 
  -8  -7   6      188.74      208.31     18.71 o 
  -7  -7   6       23.52       44.84     16.86 o 
  -6  -7   6       35.38       33.98      7.19 o 
  -5  -7   6        0.52        4.29      4.14 o 
  -4  -7   6       68.46       57.32      5.84 o 
  -3  -7   6      818.36      779.04     50.93 o 
  -2  -7   6      455.06      344.10     36.83 o 
  -1  -7   6      554.24      603.61     48.08 o 
   0  -7   6      571.80      521.44     58.69 o 
   1  -7   6      682.70      722.95     54.29 o 
   2  -7   6     1250.31     1312.69    101.94 o 
   3  -7   6      241.40      237.64     27.95 o 
   4  -7   6        5.79       13.62      9.71 o 
   5  -7   6      234.69      231.83     28.76 o 
   6  -7   6       16.96        7.72     10.48 o 
   7  -7   6       70.68       53.89     14.74 o 
   8  -7   6        0.06        2.45      8.85 o 
   9  -7   6       13.35       11.12     23.46 o 
  10  -7   6        4.72        0.00     12.21 o 
 -15  -6   6       11.94       29.41     14.58 o 
 -14  -6   6       20.49       17.28     12.13 o 
 -13  -6   6        0.28        1.25      6.97 o 
 -12  -6   6        2.31        7.73      8.85 o 
 -11  -6   6        2.19        0.00      7.38 o 
 -10  -6   6        5.47        0.00      7.95 o 
  -9  -6   6      208.85      212.18     19.99 o 
  -8  -6   6       47.58       60.95     10.58 o 
  -7  -6   6       15.12       18.64      7.29 o 
  -6  -6   6        3.77        1.96      5.45 o 
  -5  -6   6       17.90       33.34      7.10 o 
  -4  -6   6      101.82       99.26      8.32 o 
  -3  -6   6        5.23        1.18      8.28 o 
  -2  -6   6      108.38       78.49     12.78 o 
  -1  -6   6        3.08        0.00     11.32 o 
   0  -6   6      474.17      440.80     36.91 o 
   1  -6   6      979.67      985.67     62.97 o 
   2  -6   6      515.07      529.76     44.69 o 
   3  -6   6       16.20       38.61     12.43 o 
   4  -6   6       34.20       49.31     13.12 o 
   5  -6   6       43.31       58.59     12.05 o 
   6  -6   6       67.57       54.75     12.78 o 
   7  -6   6       44.52       48.43     12.78 o 
   8  -6   6       69.88       76.60     21.44 o 
   9  -6   6       44.70       28.36     28.31 o 
  10  -6   6        0.32        0.00     12.94 o 
  11  -6   6       12.50       14.56     17.80 o 
 -15  -5   6        1.62        2.43      7.37 o 
 -14  -5   6        0.70        1.02      8.74 o 
 -13  -5   6        2.55        1.08      7.75 o 
 -12  -5   6        2.85        0.00      6.64 o 
 -11  -5   6      333.79      325.89     28.49 o 
 -10  -5   6        3.32       19.91     11.70 o 
  -9  -5   6       37.54       38.23     10.30 o 
  -8  -5   6        0.07        1.67      5.77 o 
  -7  -5   6       72.69       64.64      9.98 o 
  -6  -5   6       18.77       31.32      8.72 o 
  -5  -5   6        0.53        2.49      6.47 o 
  -4  -5   6        5.52        2.23      4.49 o 
  -3  -5   6        3.31        8.90      3.62 o 
  -2  -5   6      386.12      374.42     15.46 o 
  -1  -5   6     1445.44     1311.90     51.97 o 
   0  -5   6      274.55      263.89     11.42 o 
   1  -5   6      760.44      883.67     57.23 o 
   2  -5   6       84.78       73.52     23.46 o 
   3  -5   6      236.18      193.76     21.83 o 
   4  -5   6        0.51        0.00      4.26 o 
   5  -5   6        0.99       15.04      4.61 o 
   6  -5   6       22.55       14.07     10.37 o 
   7  -5   6       37.92       36.34      8.21 o 
   8  -5   6        1.09       12.13     15.37 o 
   9  -5   6        0.06       15.10     20.22 o 
  10  -5   6       16.27        5.02     10.92 o 
  11  -5   6        3.75        3.08      8.94 o 
  12  -5   6        7.10       14.56     23.46 o 
 -15  -4   6        1.71       27.16     13.69 o 
 -14  -4   6        0.68        0.00      8.50 o 
 -13  -4   6        0.00        6.31     11.02 o 
 -12  -4   6      155.31      181.76     19.44 o 
 -11  -4   6       47.78       53.23     10.80 o 
 -10  -4   6      108.52      119.43     16.31 o 
  -9  -4   6       57.34       63.47     14.39 o 
  -8  -4   6        8.60       20.55     14.57 o 
  -7  -4   6        0.66        0.00      4.97 o 
  -6  -4   6        6.47       18.43      7.02 o 
  -5  -4   6      162.22      153.33     12.68 o 
  -4  -4   6      101.87      100.84      8.81 o 
  -3  -4   6      198.76      192.96     12.06 o 
  -2  -4   6      478.05      438.92     25.54 o 
  -1  -4   6      328.02      347.97     18.33 o 
   0  -4   6     2428.01     2481.70     76.72 o 
   1  -4   6       40.90       40.68      3.87 o 
   2  -4   6      157.97      142.65      7.69 o 
   3  -4   6      101.08       98.22     11.17 o 
   4  -4   6        1.82       81.45     28.31 o 
   5  -4   6        6.41       19.07      7.13 o 
   6  -4   6       62.19       52.38     13.01 o 
   7  -4   6      134.43      114.89     12.92 o 
   8  -4   6       59.27       58.57      9.80 o 
   9  -4   6       15.93        9.38      6.18 o 
  10  -4   6        2.76        6.61      8.16 o 
  11  -4   6        1.16        6.12      7.13 o 
  12  -4   6        0.02        3.24     15.37 o 
  13  -4   6        1.00        0.00     17.79 o 
 -15  -3   6       12.99       70.37     32.35 o 
 -14  -3   6       14.30       19.70      8.97 o 
 -13  -3   6       10.26       19.86     10.97 o 
 -12  -3   6        8.74        5.52      7.35 o 
 -11  -3   6        7.87        0.00      6.15 o 
 -10  -3   6        7.58        4.33      6.80 o 
  -9  -3   6       34.32       40.23     10.54 o 
  -8  -3   6       98.12       97.19     10.90 o 
  -7  -3   6        0.21       16.67     11.13 o 
  -6  -3   6       34.86       36.90      7.31 o 
  -5  -3   6      298.80      315.62     17.65 o 
  -4  -3   6      263.78      276.83     14.75 o 
  -3  -3   6      102.00      105.45      8.03 o 
  -2  -3   6       19.74       27.57      7.07 o 
  -1  -3   6      714.72      722.88     26.15 o 
   0  -3   6     1175.55     1114.94     36.69 o 
   1  -3   6      802.84      843.52     28.19 o 
   2  -3   6       11.41       10.78      3.61 o 
   3  -3   6        9.73       15.06      3.90 o 
   4  -3   6       29.14       32.22     12.81 o 
   5  -3   6       52.53       55.48     10.57 o 
   6  -3   6       39.68       39.28      7.52 o 
   7  -3   6      419.88      404.28     28.13 o 
   8  -3   6      498.63      445.60     42.06 o 
   9  -3   6       12.90        6.47      6.15 o 
  10  -3   6      125.08      123.75     26.70 o 
  11  -3   6        1.87        0.36      7.92 o 
  12  -3   6       34.49       10.04     11.14 o 
  13  -3   6       10.39       20.22     13.99 o 
  14  -3   6        5.46       17.09     14.16 o 
 -15  -2   6        4.64        8.09     15.37 o 
 -14  -2   6        2.04        0.00      7.36 o 
 -13  -2   6        5.84       20.89      8.93 o 
 -12  -2   6       63.55       89.05     12.50 o 
 -11  -2   6        9.38       12.05      6.36 o 
 -10  -2   6        0.85       19.41     15.37 o 
  -9  -2   6        8.08        7.94     10.52 o 
  -8  -2   6        7.67        6.84     16.18 o 
  -7  -2   6       21.26       26.49      7.95 o 
  -6  -2   6       98.90      122.29     13.17 o 
  -5  -2   6      569.60      604.82     34.21 o 
  -4  -2   6      116.84      127.93      8.81 o 
  -3  -2   6      363.06      361.25     15.92 o 
  -2  -2   6      149.94      121.76     13.82 o 
  -1  -2   6      129.52      131.21      7.83 o 
   0  -2   6       29.65       38.80      4.24 o 
   1  -2   6      518.90      527.21     19.14 o 
   2  -2   6       10.27       17.91      8.99 o 
   3  -2   6      318.19      326.48     15.01 o 
   4  -2   6       50.21       55.71      6.81 o 
   5  -2   6       33.14       57.01     11.54 o 
   6  -2   6        3.26        4.21      7.78 o 
   7  -2   6        0.00       19.87     14.79 o 
   8  -2   6      237.86      242.42     52.71 o 
   9  -2   6      106.40      106.33     15.66 o 
  10  -2   6       79.82       86.92     11.99 o 
  11  -2   6      100.89      105.36     12.99 o 
  12  -2   6        0.00        3.72     11.32 o 
  13  -2   6        4.06        0.00     10.57 o 
  14  -2   6       12.12        0.00     11.40 o 
 -15  -1   6        2.03        0.00     14.56 o 
 -14  -1   6       22.09        5.88     10.29 o 
 -13  -1   6        2.83        0.00      5.10 o 
 -12  -1   6       36.08       56.21     14.00 o 
 -11  -1   6      823.15      871.50     63.41 o 
 -10  -1   6      572.77      516.29     46.98 o 
  -9  -1   6       70.28       77.17      8.97 o 
  -8  -1   6        2.80        0.00      5.51 o 
  -7  -1   6        6.78        7.44      5.20 o 
  -6  -1   6       37.11       40.65      6.37 o 
  -5  -1   6      459.23      531.42     20.93 o 
  -4  -1   6      136.76      191.64     10.43 o 
  -3  -1   6        0.67        0.00      5.23 o 
  -2  -1   6     4904.44     4887.88    191.73 o 
  -1  -1   6      581.39      564.09     20.30 o 
   0  -1   6      135.21      142.36     12.77 o 
   1  -1   6      372.76      335.64     14.04 o 
   2  -1   6      130.76      104.13      7.97 o 
   3  -1   6      944.46     1054.92     38.24 o 
   4  -1   6      562.35      614.98     29.48 o 
   5  -1   6        1.29        1.77      6.06 o 
   6  -1   6        0.77        4.04      6.21 o 
   7  -1   6      176.56      170.43     17.16 o 
   8  -1   6        3.61       19.65      6.92 o 
   9  -1   6       24.42       11.21      6.07 o 
  10  -1   6       79.64       79.79     10.05 o 
  11  -1   6       41.19       48.97     13.59 o 
  12  -1   6        1.44        0.00     17.39 o 
  13  -1   6        0.43        0.00     12.86 o 
  14  -1   6        4.02       15.30     17.80 o 
  15  -1   6        2.93       19.48     27.10 o 
 -15   0   6       31.78       25.08     19.41 o 
 -14   0   6        0.01       12.25     11.06 o 
 -13   0   6       10.14        9.22     14.57 o 
 -12   0   6        0.67        0.00      4.48 o 
 -11   0   6       76.28       66.40      9.17 o 
 -10   0   6       32.99       35.41      8.07 o 
  -9   0   6       13.01       23.91     11.93 o 
  -8   0   6       32.75       34.92      5.76 o 
  -7   0   6       20.70       28.75      7.90 o 
  -6   0   6        3.03        1.16      3.24 o 
  -5   0   6       32.50       31.41      6.26 o 
  -4   0   6       44.47       64.14      5.78 o 
  -3   0   6     2078.39     2130.18     61.39 o 
  -2   0   6     5298.57     5393.25    164.49 o 
  -1   0   6       75.11       47.04      7.66 o 
   0   0   6     1662.43      997.20    536.57 o 
   1   0   6        4.93        4.89      6.11 o 
   2   0   6     6670.47     6764.43    205.52 o 
   3   0   6     3818.77     3812.81    118.03 o 
   4   0   6      884.34      958.07     32.38 o 
   5   0   6       12.78       29.31      7.37 o 
   6   0   6        9.39       23.77      8.65 o 
   7   0   6      157.60      173.87     11.53 o 
   8   0   6        5.56       11.20      6.70 o 
   9   0   6      953.89      992.69     45.00 o 
  10   0   6        6.71       13.11      6.64 o 
  11   0   6       75.66       85.84     29.12 o 
  12   0   6        6.90        0.00     14.96 o 
  13   0   6        0.02       14.79     15.77 o 
  14   0   6        7.35       21.58     18.60 o 
  15   0   6        0.24        0.00     12.24 o 
 -15   1   6        0.08       25.88     19.41 o 
 -14   1   6        9.44        5.48     10.11 o 
 -13   1   6        3.24       24.67     23.05 o 
 -12   1   6       18.72       26.53      7.32 o 
 -11   1   6       45.65       48.36      7.39 o 
 -10   1   6      140.11      110.27     12.91 o 
  -9   1   6       11.47       18.68      9.36 o 
  -8   1   6       32.61       29.08      5.90 o 
  -7   1   6      145.96      151.20      9.04 o 
  -6   1   6       74.53       69.76      8.62 o 
  -5   1   6       75.67      102.07      6.04 o 
  -4   1   6     1238.66     1342.15     43.24 o 
  -3   1   6      576.48      618.54     17.97 o 
  -2   1   6       16.97       13.18      3.11 o 
  -1   1   6       17.16       28.34      6.86 o 
   0   1   6       35.58       48.67      4.88 o 
   1   1   6       65.94      116.36     17.32 o 
   2   1   6      919.27      855.10     32.94 o 
   3   1   6        9.80        5.71      3.29 o 
   4   1   6      848.83      872.15     38.92 o 
   5   1   6      151.67      148.10      8.61 o 
   6   1   6       40.07       39.14      5.02 o 
   7   1   6      291.87      279.92     14.73 o 
   8   1   6      169.84      167.51     10.21 o 
   9   1   6      144.82      137.09      9.22 o 
  10   1   6       81.46       77.42     18.20 o 
  11   1   6      237.19      262.30     33.58 o 
  12   1   6       25.00       19.26     13.75 o 
  13   1   6        1.22        4.44     13.75 o 
  14   1   6        0.00        5.31     16.99 o 
  15   1   6        6.51        0.00     22.24 o 
  16   1   6       30.72       13.16     21.44 o 
 -15   2   6        1.52        8.90     16.18 o 
 -14   2   6        2.58        0.00     10.25 o 
 -13   2   6        3.49        0.00     10.25 o 
 -12   2   6        6.30       15.68     10.88 o 
 -11   2   6        6.02       20.10     25.07 o 
 -10   2   6      441.69      365.87     34.52 o 
  -9   2   6       55.28       52.59     10.30 o 
  -8   2   6       35.63       35.63      6.68 o 
  -7   2   6      134.16      147.10      8.81 o 
  -6   2   6      168.62      165.15      7.87 o 
  -5   2   6        2.33        3.85      1.76 o 
  -4   2   6      204.79      224.47     11.18 o 
  -3   2   6      876.90      794.55     60.13 o 
  -2   2   6      244.34      211.04      5.21 o 
  -1   2   6      732.77      678.92     16.74 o 
   0   2   6     6266.13     6789.72    239.21 o 
   1   2   6      200.14      167.18     10.96 o 
   2   2   6      507.42      490.30     16.18 o 
   3   2   6     3184.34     3065.71    112.15 o 
   4   2   6     1649.91     1625.19     48.54 o 
   5   2   6      352.49      371.01     14.07 o 
   6   2   6      344.49      349.45     13.20 o 
   7   2   6        1.68        4.75      4.55 o 
   8   2   6      174.64      195.13      9.63 o 
   9   2   6       13.97       11.81     18.20 o 
  10   2   6       13.18       20.06     26.69 o 
  11   2   6      895.23      865.58     89.08 o 
  12   2   6       24.91       50.70     15.35 o 
  13   2   6       44.91       52.21     22.24 o 
  14   2   6        7.62        0.00      8.82 o 
  15   2   6        0.10       30.90     25.88 o 
  16   2   6        2.62       12.96     12.21 o 
 -14   3   6        7.59        5.46      8.94 o 
 -13   3   6        5.28        6.47     12.94 o 
 -12   3   6       37.43       29.22     12.54 o 
 -11   3   6        5.26       13.38      5.20 o 
 -10   3   6      198.30      171.85     13.58 o 
  -9   3   6      858.00      838.58     39.03 o 
  -8   3   6       53.61       53.73      7.32 o 
  -7   3   6       11.00       21.36      8.85 o 
  -6   3   6       56.34       47.13      5.58 o 
  -5   3   6      240.14      226.35      7.14 o 
  -4   3   6       27.40       25.83      4.78 o 
  -3   3   6      191.12      179.38     18.21 o 
  -2   3   6      839.58      869.03     92.40 o 
  -1   3   6     2326.91     2306.26     43.47 o 
   0   3   6      778.85      746.57     18.89 o 
   1   3   6     1811.93     1750.34     69.38 o 
   2   3   6      328.42      354.07     12.86 o 
   3   3   6      333.97      336.40     17.06 o 
   4   3   6     1295.37     1322.83     45.77 o 
   5   3   6      477.30      483.14     16.22 o 
   6   3   6      189.49      209.85     14.56 o 
   7   3   6      483.56      481.31     15.64 o 
   8   3   6       12.75        5.90      4.82 o 
   9   3   6        0.70        0.00      8.90 o 
  10   3   6     1177.65     1139.31     75.55 o 
  11   3   6      256.76      245.53     25.92 o 
  12   3   6      312.30      349.32     37.79 o 
  13   3   6       32.54       23.69     10.69 o 
  14   3   6       22.53       53.02     17.29 o 
  15   3   6        3.19       10.86     10.61 o 
  16   3   6        1.76        3.48     11.73 o 
 -14   4   6        4.04        8.78     28.31 o 
 -13   4   6       19.71       43.39     14.51 o 
 -12   4   6      115.69      144.18     22.22 o 
 -11   4   6       47.70       58.84     16.12 o 
 -10   4   6       25.97       33.23      6.61 o 
  -9   4   6      393.31      314.39     18.43 o 
  -8   4   6        1.59        0.75      3.45 o 
  -7   4   6       71.15       72.20      6.25 o 
  -6   4   6      578.83      459.11     55.14 o 
  -5   4   6        4.31        6.70      3.57 o 
  -4   4   6       97.51       89.92      3.10 o 
  -3   4   6      451.87      487.54     26.97 o 
  -2   4   6      645.80      669.89     33.51 o 
  -1   4   6     2268.60     2067.24     59.90 o 
   0   4   6     5722.65     5837.00    426.65 o 
   1   4   6     1081.49     1028.15    100.66 o 
   2   4   6       14.62       15.58      3.95 o 
   3   4   6     2403.65     2358.32    108.24 o 
   4   4   6        0.25        3.90      8.16 o 
   5   4   6        5.68        5.80      3.46 o 
   6   4   6       71.17       72.43      4.32 o 
   7   4   6       49.80       58.97      7.04 o 
   8   4   6        3.38        0.00      5.41 o 
   9   4   6       98.42      115.14     16.69 o 
  10   4   6      451.11      471.08     38.60 o 
  11   4   6      474.18      486.03     72.04 o 
  12   4   6      224.14      244.92     29.53 o 
  13   4   6       17.71       13.55     14.16 o 
  14   4   6        9.72        0.00      8.35 o 
  15   4   6        4.75       22.06     12.43 o 
  16   4   6        0.17        0.00     12.43 o 
 -14   5   6        4.15        3.53     10.82 o 
 -13   5   6        0.02        2.21     15.37 o 
 -12   5   6       75.23       57.41     15.41 o 
 -11   5   6       55.28       59.65     16.69 o 
 -10   5   6       10.90        9.23      9.67 o 
  -9   5   6        5.31        2.44      4.14 o 
  -8   5   6       53.07       54.22     12.39 o 
  -7   5   6        0.01       13.81      8.16 o 
  -6   5   6       21.06       23.53     10.88 o 
  -5   5   6        2.37        0.00      2.21 o 
  -4   5   6       51.41       59.37      9.46 o 
  -3   5   6      142.38      145.19     14.96 o 
  -2   5   6     2700.24     2427.35    283.70 o 
  -1   5   6     3176.06     2950.40     88.50 o 
   0   5   6     1937.57     1866.69     46.99 o 
   1   5   6     5218.32     5310.36    146.61 o 
   2   5   6       30.07       26.08      5.19 o 
   3   5   6     1137.82     1167.97     46.19 o 
   4   5   6      423.20      428.28     14.70 o 
   5   5   6      903.32      762.26     59.49 o 
   6   5   6      215.90      246.56     15.77 o 
   7   5   6      551.52      475.65     40.38 o 
   8   5   6      176.47      203.52     23.06 o 
   9   5   6       17.73       23.46     13.35 o 
  10   5   6      201.55      184.46     21.08 o 
  11   5   6      445.56      416.33     41.42 o 
  12   5   6       19.05       53.02     14.00 o 
  13   5   6       71.03       69.55     18.53 o 
  14   5   6       41.74       30.84     14.27 o 
  15   5   6        6.35        0.00     10.87 o 
  16   5   6        0.16        0.00     10.87 o 
  17   5   6        2.69        8.73     14.58 o 
 -13   6   6        0.12        0.00     10.82 o 
 -12   6   6       17.77       11.34     17.39 o 
 -11   6   6        0.09        0.00      9.30 o 
 -10   6   6        9.17        9.26     10.11 o 
  -9   6   6       20.02       16.00      5.93 o 
  -8   6   6        8.37        0.55      4.67 o 
  -7   6   6      194.22      181.01     11.69 o 
  -6   6   6        4.35       17.03     10.11 o 
  -5   6   6       10.30       10.13      7.35 o 
  -4   6   6        7.64       16.35     10.06 o 
  -3   6   6       75.41       82.59      9.71 o 
  -2   6   6     1629.92     1447.07     45.95 o 
  -1   6   6     1824.29     1597.13     64.69 o 
   0   6   6      310.14      257.68     10.52 o 
   1   6   6     3531.86     3342.72     97.52 o 
   2   6   6     3378.89     3493.97    104.27 o 
   3   6   6        1.61        3.97      2.62 o 
   4   6   6      502.09      505.84     24.51 o 
   5   6   6     1208.49     1201.03     38.72 o 
   6   6   6      417.43      357.99     25.61 o 
   7   6   6      462.30      438.81     14.15 o 
   8   6   6       64.13       67.73     16.18 o 
   9   6   6       15.53       10.16      7.13 o 
  10   6   6        0.97        0.00     14.56 o 
  11   6   6      524.81      494.77     41.47 o 
  12   6   6      220.41      236.45     27.59 o 
  13   6   6       52.41       70.88     23.46 o 
  14   6   6       38.12       48.53     14.87 o 
  15   6   6        5.53        1.62     12.13 o 
  16   6   6        5.17        5.09      9.71 o 
  17   6   6        0.30        0.00      9.10 o 
 -12   7   6        0.69        4.18      9.87 o 
 -11   7   6       46.58       48.83     17.13 o 
 -10   7   6        0.01        0.00      8.58 o 
  -9   7   6       14.23       33.27     22.65 o 
  -8   7   6      247.90      241.41     18.95 o 
  -7   7   6      356.99      378.43     21.84 o 
  -6   7   6      157.93      142.32     11.16 o 
  -5   7   6       21.17       19.61      4.67 o 
  -4   7   6      272.55      304.04     16.36 o 
  -3   7   6       37.22       45.54      5.32 o 
  -2   7   6        1.41        8.24      3.00 o 
  -1   7   6        4.57        7.21      5.70 o 
   0   7   6     6128.25     6079.11    190.78 o 
   1   7   6       67.13       66.53      6.64 o 
   2   7   6      430.08      371.66     16.30 o 
   3   7   6       53.95       51.52      7.76 o 
   4   7   6       42.69       31.45      4.61 o 
   5   7   6      858.80      833.99     30.43 o 
   6   7   6      370.02      344.66     19.43 o 
   7   7   6      133.54      116.90     16.31 o 
   8   7   6       26.55       32.02      9.67 o 
   9   7   6        0.86        0.00      6.86 o 
  10   7   6       67.61       80.60     14.18 o 
  11   7   6       16.41       23.87      9.90 o 
  12   7   6      156.68      133.23     25.89 o 
  13   7   6       96.67       90.38     16.81 o 
  14   7   6        4.25        5.18     17.39 o 
  15   7   6        0.03       16.37     11.97 o 
  16   7   6       11.86       21.32     14.16 o 
  17   7   6        6.23        6.53     11.05 o 
 -12   8   6        1.27       11.85     13.75 o 
 -11   8   6       13.72       41.66     16.58 o 
 -10   8   6       18.26       19.13     11.40 o 
  -9   8   6        3.97        3.97      9.90 o 
  -8   8   6        6.19        8.65      5.76 o 
  -7   8   6       96.24       90.86     10.55 o 
  -6   8   6        1.88        0.00      4.76 o 
  -5   8   6      266.06      301.00     20.98 o 
  -4   8   6       20.49       22.52      7.02 o 
  -3   8   6      216.90      209.97     13.39 o 
  -2   8   6       38.44       44.98      6.17 o 
  -1   8   6       27.72       31.14      7.72 o 
   0   8   6     1040.24     1114.22     41.47 o 
   1   8   6      972.14      958.64     37.08 o 
   2   8   6      759.65      830.51     33.07 o 
   3   8   6      255.80      316.87     18.04 o 
   4   8   6       11.56       21.78     13.90 o 
   5   8   6       28.54       20.77      5.17 o 
   6   8   6       65.92       65.54     11.82 o 
   7   8   6       33.24       35.06      4.75 o 
   8   8   6        1.64        5.87      4.24 o 
   9   8   6      210.14      206.73     23.70 o 
  10   8   6       42.69       44.09     12.01 o 
  11   8   6      166.00      161.38     19.58 o 
  12   8   6      139.11      139.67     29.93 o 
  13   8   6       33.56       18.60     16.99 o 
  14   8   6        8.20        7.28     10.00 o 
  15   8   6        0.04        0.00      9.87 o 
  16   8   6       15.01       14.56     20.63 o 
  17   8   6        4.50       37.91     60.66 o 
 -11   9   6        4.62       22.24     13.73 o 
 -10   9   6        7.00       26.66     31.14 o 
  -9   9   6       78.39       78.88     20.38 o 
  -8   9   6       10.24       25.68     13.16 o 
  -7   9   6       30.01       33.12     12.21 o 
  -6   9   6      108.26      114.21     13.59 o 
  -5   9   6       25.31       35.97      7.54 o 
  -4   9   6        0.34        7.59      5.18 o 
  -3   9   6        3.46        8.30      5.01 o 
  -2   9   6      146.72      141.12     11.86 o 
  -1   9   6       55.22       56.86      7.85 o 
   0   9   6     1026.45      992.61     43.22 o 
   1   9   6       21.67       30.51      7.30 o 
   2   9   6        0.40        6.39      5.63 o 
   3   9   6       55.94       77.41      9.13 o 
   4   9   6       22.09       15.73      6.76 o 
   5   9   6      108.09      117.85     13.60 o 
   6   9   6      124.04      141.76     11.25 o 
   7   9   6        0.15        1.65      3.84 o 
   8   9   6        3.87       19.57      5.47 o 
   9   9   6      169.55      151.29     25.89 o 
  10   9   6       12.34       17.45     13.75 o 
  11   9   6       10.44        8.90      8.58 o 
  12   9   6        1.47       23.80     11.06 o 
  13   9   6        6.15       19.76     10.48 o 
  14   9   6       23.59        7.63     10.57 o 
  15   9   6        0.19       10.22     12.43 o 
  16   9   6        3.02        0.00      9.90 o 
  17   9   6        1.24        1.30     15.37 o 
 -10  10   6        7.99       26.64     31.14 o 
  -9  10   6        2.48        8.98     12.54 o 
  -8  10   6       13.06       18.05     16.99 o 
  -7  10   6        2.98        9.84     14.52 o 
  -6  10   6        1.95        7.28     11.32 o 
  -5  10   6        0.11        0.00      7.05 o 
  -4  10   6      118.97      124.95     12.66 o 
  -3  10   6       26.11       23.69      7.17 o 
  -2  10   6       60.31       69.18      9.84 o 
  -1  10   6       60.55       77.67     17.93 o 
   0  10   6       33.73       43.79      8.82 o 
   1  10   6       41.28       46.24      8.88 o 
   2  10   6        6.25        6.01      5.09 o 
   3  10   6       10.12       24.83     10.16 o 
   4  10   6      131.39      148.42     16.91 o 
   5  10   6      123.59      132.99     12.50 o 
   6  10   6      138.81      109.67     11.28 o 
   7  10   6       29.71       31.85     16.09 o 
   8  10   6      196.63      224.96     15.08 o 
   9  10   6       60.83       54.88      6.71 o 
  10  10   6       49.52       53.77     14.16 o 
  11  10   6      190.73      184.65     26.60 o 
  12  10   6      202.90      198.25     26.38 o 
  13  10   6        3.08       17.80     11.44 o 
  14  10   6        1.13       19.24     13.75 o 
  15  10   6        1.48        0.00     12.94 o 
  16  10   6        0.05        0.00     21.43 o 
  -9  11   6        1.00        0.00     11.40 o 
  -8  11   6       30.18       45.14     19.01 o 
  -7  11   6        1.32        4.48      8.52 o 
  -6  11   6       11.54       12.25      8.61 o 
  -5  11   6       70.10       60.84     13.00 o 
  -4  11   6      148.23      142.72     18.38 o 
  -3  11   6        0.09        4.34      9.98 o 
  -2  11   6       60.66       72.35     11.38 o 
  -1  11   6      232.45      245.64     20.04 o 
   0  11   6      304.94      342.24     23.91 o 
   1  11   6      527.63      496.77     29.13 o 
   2  11   6        3.98       11.73      6.06 o 
   3  11   6       44.53       40.43      8.44 o 
   4  11   6       25.37       35.70      7.84 o 
   5  11   6        1.25        0.00      5.38 o 
   6  11   6       40.08       45.83     11.76 o 
   7  11   6       26.95       26.60     12.56 o 
   8  11   6      314.79      340.63     21.76 o 
   9  11   6       20.18       11.00      6.00 o 
  10  11   6       78.96       56.10     13.16 o 
  11  11   6       12.33       18.48     11.40 o 
  12  11   6       96.88      119.88     21.38 o 
  13  11   6        0.30       10.00     11.47 o 
  14  11   6        6.52        4.65      9.87 o 
  15  11   6        0.00       35.44     14.66 o 
  16  11   6        1.53        0.00     14.74 o 
  -8  12   6        1.78        0.00     16.99 o 
  -7  12   6       27.35       13.06     15.37 o 
  -6  12   6        2.38       19.07     10.82 o 
  -5  12   6       51.44       64.05     11.44 o 
  -4  12   6       89.13       98.37     13.14 o 
  -3  12   6      163.02      170.68     20.97 o 
  -2  12   6        6.16       10.38      6.88 o 
  -1  12   6       66.94       95.75     13.61 o 
   0  12   6       38.04       48.84      9.19 o 
   1  12   6      102.05      109.61     13.96 o 
   2  12   6       68.72       82.33     11.08 o 
   3  12   6       20.18       21.79     11.81 o 
   4  12   6        4.63       11.55      7.24 o 
   5  12   6       81.89       84.23     11.46 o 
   6  12   6        0.50        4.96      5.68 o 
   7  12   6      623.09      626.31     35.14 o 
   8  12   6      583.67      579.25     34.48 o 
   9  12   6       30.01       18.59     11.06 o 
  10  12   6       16.51       15.01     10.11 o 
  11  12   6        4.04       13.30     11.71 o 
  12  12   6      119.89      141.25     24.10 o 
  13  12   6       34.40       74.42     30.33 o 
  14  12   6       16.23       11.98     12.05 o 
  15  12   6        3.17        7.57     11.97 o 
  16  12   6        0.96        0.76      8.74 o 
  -7  13   6        0.43        2.43     14.56 o 
  -6  13   6       15.21       25.08     17.80 o 
  -5  13   6        0.15       24.33     10.88 o 
  -4  13   6       71.35       68.48     12.19 o 
  -3  13   6       31.55       26.36      8.41 o 
  -2  13   6       72.83       68.51     11.43 o 
  -1  13   6      153.65      179.23     23.12 o 
   0  13   6        3.04        4.15      8.52 o 
   1  13   6      246.52      235.26     51.92 o 
   2  13   6       14.01       20.19     10.29 o 
   3  13   6        9.92       14.32      9.48 o 
   4  13   6        6.11        5.85      8.54 o 
   5  13   6        1.90       28.19     11.22 o 
   6  13   6       29.60       34.52     15.38 o 
   7  13   6      599.82      597.82     37.50 o 
   8  13   6       24.09       27.33     14.45 o 
   9  13   6      357.55      327.19     24.92 o 
  10  13   6       21.33       21.23     15.97 o 
  11  13   6        0.48        4.09      9.67 o 
  12  13   6        7.97       11.46     11.85 o 
  13  13   6        1.41        0.00     14.96 o 
  14  13   6        5.70        0.00     11.47 o 
  15  13   6        9.90        5.26     11.85 o 
  -6  14   6        2.47       12.13     16.18 o 
  -5  14   6        0.60        8.90     16.99 o 
  -4  14   6        0.66        6.01     11.65 o 
  -3  14   6       41.59       42.14     25.08 o 
  -2  14   6        3.98        6.88     17.39 o 
  -1  14   6        1.20        5.42      7.12 o 
   0  14   6       44.34       82.74     20.92 o 
   1  14   6       73.89       44.25      8.98 o 
   2  14   6      107.38      123.58     18.53 o 
   3  14   6       26.36       34.15     19.22 o 
   4  14   6       17.78       22.17      7.39 o 
   5  14   6       32.22       39.76      9.82 o 
   6  14   6      123.51      134.98     15.44 o 
   7  14   6        2.98       19.67     12.14 o 
   8  14   6      487.96      481.87     32.85 o 
   9  14   6      130.51      125.05     15.28 o 
  10  14   6       24.42       26.40     11.51 o 
  11  14   6       13.44        0.00     18.60 o 
  12  14   6        9.67        0.00      9.10 o 
  13  14   6        0.29        9.71     16.99 o 
  14  14   6        8.15       33.16     26.69 o 
  -4  15   6        1.22       29.12     25.88 o 
  -3  15   6        0.31       25.07     25.48 o 
  -2  15   6        7.63       10.92     11.44 o 
  -1  15   6        2.04       31.11     26.69 o 
   0  15   6        0.01        0.00      9.12 o 
   1  15   6       32.04       29.12     12.58 o 
   2  15   6        0.12       25.89     23.05 o 
   3  15   6        8.63       10.15      9.64 o 
   4  15   6       49.52       38.66     18.26 o 
   5  15   6        0.61        1.77     10.11 o 
   6  15   6       46.04       61.32     13.07 o 
   7  15   6       58.76       70.03     12.84 o 
   8  15   6       16.56       13.94     12.73 o 
   9  15   6        2.05        9.88      7.42 o 
  10  15   6        0.02        0.00      9.15 o 
  11  15   6        0.61        0.00     10.87 o 
  12  15   6        1.53        2.38     10.25 o 
  13  15   6        1.81       16.24     13.80 o 
  -2  16   6        8.36        0.00     19.41 o 
  -1  16   6        8.83       13.24     12.29 o 
   0  16   6        3.16        1.96     10.82 o 
   1  16   6        6.92        1.62     11.44 o 
   2  16   6       11.51       20.22     19.41 o 
   3  16   6        0.07        0.00      9.42 o 
   4  16   6        1.45        0.00      9.42 o 
   5  16   6        0.09        8.62     10.00 o 
   6  16   6        0.25       21.84     10.29 o 
   7  16   6        5.97       20.96     12.13 o 
   8  16   6       12.81        7.20     13.52 o 
   9  16   6        1.18        0.00      6.58 o 
  10  16   6        2.27       11.03     12.57 o 
  11  16   6        1.02        0.00      9.15 o 
  12  16   6        5.92       11.32     24.27 o 
   1  17   6        2.84        0.00     11.65 o 
   2  17   6        0.05        1.05     10.11 o 
   3  17   6        1.25        0.00     10.77 o 
   4  17   6        3.57       10.85     11.71 o 
   5  17   6        1.93        2.21     10.69 o 
   6  17   6        0.00       17.63     16.18 o 
   7  17   6        0.01       34.41     16.58 o 
   8  17   6        6.45        1.55     16.58 o 
   9  17   6        0.10       28.31     22.65 o 
  10  17   6       21.27        8.09     21.84 o 
  -8 -12   7        2.70        0.00     14.84 o 
  -7 -12   7        5.23        0.00     13.21 o 
  -6 -12   7        8.62       17.84     15.08 o 
  -5 -12   7        0.42        1.94     11.82 o 
  -4 -12   7       29.47       13.92     16.29 o 
  -3 -12   7        4.40        6.55     25.88 o 
  -2 -12   7       60.27       84.80     22.54 o 
  -1 -12   7       10.50       13.62     13.16 o 
   0 -12   7        7.30        8.70     12.13 o 
   1 -12   7        2.30        0.00     11.63 o 
 -10 -11   7        2.21        0.00     13.59 o 
  -9 -11   7       31.23       39.80     15.72 o 
  -8 -11   7       22.14        3.30     11.14 o 
  -7 -11   7        6.95       18.10     15.74 o 
  -6 -11   7       11.98       35.23     18.20 o 
  -5 -11   7       44.15       59.05     17.96 o 
  -4 -11   7        5.36        2.20     11.14 o 
  -3 -11   7       16.02       43.22     29.52 o 
  -2 -11   7       58.07       75.82     23.69 o 
  -1 -11   7        1.77        0.00     10.29 o 
   0 -11   7        5.34       13.91     11.40 o 
   1 -11   7        7.01       16.03     22.24 o 
   2 -11   7        7.25        8.20     12.13 o 
   3 -11   7        9.81        9.71     14.30 o 
 -12 -10   7        0.75        0.00     12.78 o 
 -11 -10   7        2.34        8.19     13.58 o 
 -10 -10   7        9.08        0.44      9.32 o 
  -9 -10   7       27.32       15.07     19.82 o 
  -8 -10   7       67.15       69.69     18.28 o 
  -7 -10   7       15.51       18.20     13.73 o 
  -6 -10   7        7.68        7.02     11.71 o 
  -5 -10   7        0.00        0.00     13.21 o 
  -4 -10   7       15.58       17.96     14.00 o 
  -3 -10   7        1.99        0.00     12.86 o 
  -2 -10   7      118.18      130.48     23.12 o 
  -1 -10   7      105.01      116.04     24.49 o 
   0 -10   7        0.17       10.40     11.64 o 
   1 -10   7        1.00        1.97     16.99 o 
   2 -10   7       45.63       45.30     14.51 o 
   3 -10   7        0.00        0.00     10.48 o 
   4 -10   7       18.89        8.61     11.14 o 
   5 -10   7        8.45       14.62     15.77 o 
 -13  -9   7        2.58        4.00     14.56 o 
 -12  -9   7        6.56        0.00     12.43 o 
 -11  -9   7       66.31       83.07     20.00 o 
 -10  -9   7       54.55       55.71     16.47 o 
  -9  -9   7       37.34       43.57     14.96 o 
  -8  -9   7       15.67       25.22     12.82 o 
  -7  -9   7       13.63        9.50     10.00 o 
  -6  -9   7        0.13        0.00      9.72 o 
  -5  -9   7        0.01       13.17     10.00 o 
  -4  -9   7       89.08       91.86     19.22 o 
  -3  -9   7       90.37      107.89     23.37 o 
  -2  -9   7      272.90      266.64     43.69 o 
  -1  -9   7       28.36       62.89     20.22 o 
   0  -9   7        8.56       58.80     20.50 o 
   1  -9   7        6.83       40.77     34.78 o 
   2  -9   7        0.03        0.00     14.16 o 
   3  -9   7      117.80       97.40     17.62 o 
   4  -9   7       18.68       31.58     14.26 o 
   5  -9   7        6.22       19.45     13.93 o 
   6  -9   7        1.52       28.64     13.59 o 
   7  -9   7        0.98       25.19     15.41 o 
 -13  -8   7        0.59        0.00     11.47 o 
 -12  -8   7        0.27        0.00      9.12 o 
 -11  -8   7        3.64       12.35      8.22 o 
 -10  -8   7       39.90       45.03     11.41 o 
  -9  -8   7       71.49       48.57     14.58 o 
  -8  -8   7       86.44       90.58     20.87 o 
  -7  -8   7       54.18       58.65     17.16 o 
  -6  -8   7       96.25       84.03     17.05 o 
  -5  -8   7       13.29        9.93     10.92 o 
  -4  -8   7       24.89       29.56     14.56 o 
  -3  -8   7       41.02       45.85     14.96 o 
  -2  -8   7        2.39       16.99     13.75 o 
  -1  -8   7      526.30      489.38     48.36 o 
   0  -8   7        2.01        0.00     10.82 o 
   1  -8   7      345.06      343.95     54.62 o 
   2  -8   7      198.92      227.26     27.88 o 
   3  -8   7       27.14       38.46     35.59 o 
   4  -8   7       33.70        3.21      9.42 o 
   5  -8   7       87.47       91.51     19.92 o 
   6  -8   7        0.08        0.00     10.11 o 
   7  -8   7        0.06        0.00     11.14 o 
   8  -8   7       14.11       34.78     18.60 o 
 -14  -7   7       11.05        0.62      8.35 o 
 -13  -7   7        1.18        5.68     12.21 o 
 -12  -7   7       15.73       13.36      9.52 o 
 -11  -7   7       51.43       75.51     14.29 o 
 -10  -7   7       17.96        0.00      9.72 o 
  -9  -7   7       36.17       36.02     10.66 o 
  -8  -7   7       39.40       46.64     10.77 o 
  -7  -7   7      135.43      119.71     13.04 o 
  -6  -7   7       18.80       22.53     15.09 o 
  -5  -7   7       14.67       11.51      8.15 o 
  -4  -7   7       80.77       92.10     19.16 o 
  -3  -7   7      177.70      182.72     23.49 o 
  -2  -7   7      260.44      245.61     24.88 o 
  -1  -7   7      186.07      257.59     27.96 o 
   0  -7   7      239.68      249.68     27.88 o 
   1  -7   7     1019.46     1091.82    107.32 o 
   2  -7   7        3.39        8.61     10.29 o 
   3  -7   7        5.67        1.23     11.32 o 
   4  -7   7        5.57        0.00      7.71 o 
   5  -7   7       22.22       13.57     25.88 o 
   6  -7   7       39.78       60.21     14.27 o 
   7  -7   7        0.20        0.00     11.32 o 
   8  -7   7       21.27        6.22      8.68 o 
   9  -7   7        0.52       10.52     16.99 o 
 -14  -6   7       23.21        8.18      9.32 o 
 -13  -6   7        0.03        0.00      8.24 o 
 -12  -6   7        8.35       12.17     10.25 o 
 -11  -6   7      115.49      106.93     15.48 o 
 -10  -6   7      142.45      178.56     20.21 o 
  -9  -6   7       21.77       47.94     13.10 o 
  -8  -6   7      126.18      145.68     16.52 o 
  -7  -6   7       49.47       34.50      9.09 o 
  -6  -6   7        1.05        9.41      6.14 o 
  -5  -6   7       17.25       31.20     14.98 o 
  -4  -6   7        0.32        5.18      5.41 o 
  -3  -6   7       27.31       34.34      9.06 o 
  -2  -6   7       65.01       80.02     17.62 o 
  -1  -6   7      642.17      614.43     47.51 o 
   0  -6   7        7.83        0.00     11.32 o 
   1  -6   7        4.82        0.00      6.29 o 
   2  -6   7       63.12       72.13     21.84 o 
   3  -6   7        9.09       16.91     25.88 o 
   4  -6   7        5.42       10.52     29.93 o 
   5  -6   7       43.76       71.52     15.15 o 
   6  -6   7       24.94       42.96     12.58 o 
   7  -6   7        3.54        0.00     10.92 o 
   8  -6   7        3.10        2.79     11.32 o 
   9  -6   7        0.19       11.20     16.99 o 
  10  -6   7        3.46        1.92     10.52 o 
  11  -6   7        0.04       25.88     21.03 o 
 -15  -5   7        0.76        0.00     25.88 o 
 -14  -5   7       12.60       14.73     16.36 o 
 -13  -5   7        0.57        3.07      7.91 o 
 -12  -5   7       28.85       17.26      9.32 o 
 -11  -5   7      157.08      126.23     17.43 o 
 -10  -5   7       49.59       56.20     12.09 o 
  -9  -5   7      251.37      262.51     23.64 o 
  -8  -5   7       68.32       86.38     12.33 o 
  -7  -5   7        0.11        0.00      5.89 o 
  -6  -5   7       25.63       31.01      7.75 o 
  -5  -5   7       33.59       27.27     13.67 o 
  -4  -5   7        2.57       16.33      5.33 o 
  -3  -5   7       45.06       49.96      6.08 o 
  -2  -5   7       88.91       82.95      8.67 o 
  -1  -5   7      139.46      126.12     11.42 o 
   0  -5   7       77.25       58.99      6.31 o 
   1  -5   7        5.73        0.00      7.58 o 
   2  -5   7      275.01      301.02     28.86 o 
   3  -5   7       41.71       50.01     13.21 o 
   4  -5   7      155.98      154.20     21.65 o 
   5  -5   7       10.17       24.44     12.13 o 
   6  -5   7       12.38        7.22      7.28 o 
   7  -5   7       68.51       83.09     17.69 o 
   8  -5   7       10.92       33.67     10.92 o 
   9  -5   7       10.46        1.62      8.74 o 
  10  -5   7        0.26        0.00      9.33 o 
  11  -5   7        0.00       61.47     27.50 o 
 -15  -4   7       12.16       38.02     28.31 o 
 -14  -4   7        4.99       16.57      9.93 o 
 -13  -4   7       24.83       38.69     12.22 o 
 -12  -4   7       15.48       20.49      9.25 o 
 -11  -4   7       78.86       83.98     13.82 o 
 -10  -4   7      215.68      221.57     20.78 o 
  -9  -4   7      341.78      340.17     31.21 o 
  -8  -4   7        5.90        0.00      5.77 o 
  -7  -4   7        0.10        0.00      6.12 o 
  -6  -4   7       23.89       20.14      7.05 o 
  -5  -4   7       21.38       34.76     20.22 o 
  -4  -4   7       14.16        8.75      6.06 o 
  -3  -4   7      107.42      111.00      8.60 o 
  -2  -4   7       36.38       42.84      5.48 o 
  -1  -4   7        1.04        0.00      3.00 o 
   0  -4   7      219.95      208.67     10.77 o 
   1  -4   7      125.01      133.05      8.12 o 
   2  -4   7       55.14       55.10      6.46 o 
   3  -4   7      149.14      129.74      9.49 o 
   4  -4   7        0.00        4.16      6.07 o 
   5  -4   7        7.22        2.93      6.94 o 
   6  -4   7        3.95        2.79      5.05 o 
   7  -4   7       13.27       15.11     14.43 o 
   8  -4   7        0.67       11.57     11.12 o 
   9  -4   7        0.06        3.71      5.74 o 
  10  -4   7        0.11       28.03     17.86 o 
  11  -4   7        0.18        0.00      8.52 o 
  12  -4   7        0.65        2.43     13.75 o 
 -15  -3   7        0.23       14.56     17.79 o 
 -14  -3   7       24.98       25.62     30.74 o 
 -13  -3   7        6.63        0.13      7.98 o 
 -12  -3   7       59.67       56.30     11.79 o 
 -11  -3   7      528.51      510.79     36.80 o 
 -10  -3   7      106.21      111.77     13.20 o 
  -9  -3   7       34.20       64.97     10.00 o 
  -8  -3   7        0.21        0.00      8.90 o 
  -7  -3   7        0.01        0.55      6.54 o 
  -6  -3   7       17.21       20.20      6.62 o 
  -5  -3   7       10.09       15.53      5.68 o 
  -4  -3   7      205.50      199.86     13.45 o 
  -3  -3   7     1000.62      980.60     37.97 o 
  -2  -3   7      121.15      124.96      9.87 o 
  -1  -3   7       96.08       91.13      7.83 o 
   0  -3   7        8.51        7.11      3.35 o 
   1  -3   7      264.51      276.93     14.51 o 
   2  -3   7      224.57      236.64     12.44 o 
   3  -3   7        9.83        7.50      3.91 o 
   4  -3   7        9.01        7.59      6.94 o 
   5  -3   7       44.57       63.30      9.87 o 
   6  -3   7        1.66        1.40      4.88 o 
   7  -3   7       91.53      108.30     12.28 o 
   8  -3   7       57.30       48.41      9.51 o 
   9  -3   7       29.06       21.60     11.77 o 
  10  -3   7        2.45        0.00      5.47 o 
  11  -3   7        0.40       11.15     19.82 o 
  12  -3   7       28.97       23.83     11.47 o 
  13  -3   7        1.09       21.05     16.58 o 
 -15  -2   7       47.23       84.93     34.78 o 
 -14  -2   7       19.36       11.20     11.14 o 
 -13  -2   7      130.64      152.69     24.76 o 
 -12  -2   7      157.61      177.17     30.74 o 
 -11  -2   7      175.72      172.36     26.02 o 
 -10  -2   7       73.17       93.16     24.27 o 
  -9  -2   7        0.10        0.00      6.07 o 
  -8  -2   7      105.21      106.66     15.53 o 
  -7  -2   7        0.01        3.30      7.37 o 
  -6  -2   7      205.06      203.06     18.59 o 
  -5  -2   7      129.25      120.25     12.24 o 
  -4  -2   7      698.53      679.06     34.57 o 
  -3  -2   7     1636.75     1643.07     58.49 o 
  -2  -2   7      494.97      515.53     22.91 o 
  -1  -2   7        0.52        5.49      5.19 o 
   0  -2   7       25.66       32.44      5.11 o 
   1  -2   7       27.75       22.75      5.36 o 
   2  -2   7      275.52      315.05     33.06 o 
   3  -2   7       17.50       28.52      5.69 o 
   4  -2   7       77.09       88.44      9.45 o 
   5  -2   7       10.42       10.49      5.95 o 
   6  -2   7      100.30      100.24     13.52 o 
   7  -2   7       14.09       12.13      6.30 o 
   8  -2   7       13.80       10.87      6.24 o 
   9  -2   7      106.43      115.49     18.28 o 
  10  -2   7       29.65       59.30      9.89 o 
  11  -2   7       27.76       28.15     37.21 o 
  12  -2   7        1.06       17.66     37.21 o 
  13  -2   7        0.09        1.02     18.60 o 
  14  -2   7       16.36        9.15     13.80 o 
 -15  -1   7       33.26        0.00     16.18 o 
 -14  -1   7        6.76        5.95     21.84 o 
 -13  -1   7       17.69        0.00     14.16 o 
 -12  -1   7       26.72       15.97     12.82 o 
 -11  -1   7        0.24        8.41      7.32 o 
 -10  -1   7       17.20       36.35      8.07 o 
  -9  -1   7      257.19      308.57     21.43 o 
  -8  -1   7       41.80       45.41      7.84 o 
  -7  -1   7       59.56       53.77      8.68 o 
  -6  -1   7        7.17        6.14      5.64 o 
  -5  -1   7      578.16      612.64     25.50 o 
  -4  -1   7       79.18      119.33      8.97 o 
  -3  -1   7      733.95      833.95     42.60 o 
  -2  -1   7       21.61       21.89     12.19 o 
  -1  -1   7      251.77      276.73     13.91 o 
   0  -1   7      154.47      139.11      9.37 o 
   1  -1   7     1921.83     2089.89     71.43 o 
   2  -1   7      651.14      658.72     32.20 o 
   3  -1   7      329.29      381.56     18.19 o 
   4  -1   7      373.86      428.73     22.64 o 
   5  -1   7       33.55       42.97      6.90 o 
   6  -1   7       22.41       43.61      7.91 o 
   7  -1   7      255.65      247.90     36.01 o 
   8  -1   7      117.87      120.89     17.16 o 
   9  -1   7      689.35      686.96     49.90 o 
  10  -1   7       32.19       28.00      7.01 o 
  11  -1   7        8.42        3.83      9.30 o 
  12  -1   7        2.91        4.31     18.20 o 
  13  -1   7        0.00        0.00     16.99 o 
  14  -1   7        4.73        0.00     10.82 o 
 -15   0   7        6.58       20.22     18.60 o 
 -14   0   7        1.53        0.00     14.96 o 
 -13   0   7        0.09       22.24     23.05 o 
 -12   0   7      180.72      182.48     23.43 o 
 -11   0   7       43.30       55.34     11.14 o 
 -10   0   7      421.26      400.17     24.58 o 
  -9   0   7       93.79       83.56     19.01 o 
  -8   0   7       36.88       33.32      5.89 o 
  -7   0   7      162.03      166.80     11.07 o 
  -6   0   7       51.67       56.13      7.01 o 
  -5   0   7      129.04      131.57      8.22 o 
  -4   0   7        0.91       19.41      7.37 o 
  -3   0   7      728.15      790.99     27.19 o 
  -2   0   7      101.56      108.48      9.52 o 
  -1   0   7      161.43      162.32     14.17 o 
   0   0   7        1.64       21.46      7.92 o 
   1   0   7      114.93      142.76      9.65 o 
   2   0   7      361.61      317.10     16.08 o 
   3   0   7     1012.08     1063.33     39.81 o 
   4   0   7      295.11      299.67     14.64 o 
   5   0   7      388.81      419.63     20.21 o 
   6   0   7       56.66       59.64     12.13 o 
   7   0   7      124.01      120.40     17.70 o 
   8   0   7      382.14      376.95     19.75 o 
   9   0   7       33.75       45.12     12.16 o 
  10   0   7      478.89      427.25     39.47 o 
  11   0   7       32.62       62.15     31.14 o 
  12   0   7       10.04        7.51      9.71 o 
  13   0   7        5.42        9.06     29.12 o 
  14   0   7        6.01       21.03     12.82 o 
  15   0   7        1.72       23.72     14.96 o 
 -15   1   7        0.05        0.00     19.41 o 
 -14   1   7        0.05       32.76     13.73 o 
 -13   1   7        0.95        0.00      9.10 o 
 -12   1   7        2.68       17.39     14.96 o 
 -11   1   7      300.33      310.88     30.18 o 
 -10   1   7      452.81      419.04     33.43 o 
  -9   1   7       18.80       45.41     15.37 o 
  -8   1   7      838.56      753.47     31.88 o 
  -7   1   7       44.37       46.33      5.20 o 
  -6   1   7        4.53        0.72      2.88 o 
  -5   1   7      132.35      205.40     19.43 o 
  -4   1   7      264.10      259.33     11.04 o 
  -3   1   7     1883.73     1871.52     53.20 o 
  -2   1   7       23.41       27.06      3.39 o 
  -1   1   7       25.53       33.43     12.26 o 
   0   1   7       46.68       52.71      7.33 o 
   1   1   7      185.52      213.28     11.26 o 
   2   1   7      403.34      398.80     17.80 o 
   3   1   7      138.23      136.35      8.88 o 
   4   1   7      104.30      120.13     11.16 o 
   5   1   7        3.52        0.00     11.73 o 
   6   1   7        0.91       11.28      5.23 o 
   7   1   7        5.32        9.38      6.02 o 
   8   1   7       69.12       83.79     13.08 o 
   9   1   7      610.72      541.20     24.52 o 
  10   1   7      591.93      587.26     47.73 o 
  11   1   7      161.65      153.71     22.69 o 
  12   1   7       28.62       32.75     16.99 o 
  13   1   7        0.76       15.39     21.03 o 
  14   1   7        0.01       21.03     21.84 o 
  15   1   7       11.91        0.00     13.59 o 
 -14   2   7        2.13        0.27      8.52 o 
 -13   2   7        7.80        0.00     11.97 o 
 -12   2   7        0.20        0.00      9.32 o 
 -11   2   7       24.16       28.31     21.03 o 
 -10   2   7      103.77      115.51     18.53 o 
  -9   2   7      463.37      392.13     49.32 o 
  -8   2   7        3.31       11.36     11.45 o 
  -7   2   7       57.54       47.25      5.42 o 
  -6   2   7        4.90       20.61      7.13 o 
  -5   2   7      239.45      199.09     20.03 o 
  -4   2   7       72.32       84.13     12.13 o 
  -3   2   7      940.61      923.92     20.21 o 
  -2   2   7      144.73      123.31     13.81 o 
  -1   2   7       49.39       61.34      6.71 o 
   0   2   7      313.69      344.90     12.63 o 
   1   2   7      146.83      177.79     10.44 o 
   2   2   7      538.24      572.18     23.96 o 
   3   2   7     1322.97     1425.26     47.11 o 
   4   2   7        5.60        0.00      8.09 o 
   5   2   7        9.36        2.69      5.66 o 
   6   2   7      260.55      249.81     12.60 o 
   7   2   7        6.15       11.40      4.02 o 
   8   2   7       46.59       61.57      6.04 o 
   9   2   7       64.18       55.10      8.56 o 
  10   2   7      399.51      364.13     36.61 o 
  11   2   7       85.02       57.56     14.84 o 
  12   2   7        0.03       15.14     10.00 o 
  13   2   7        2.51        0.64      7.93 o 
  14   2   7        7.75       35.28     16.47 o 
  15   2   7        0.85        0.00     20.22 o 
  16   2   7        9.79        0.00      8.14 o 
 -14   3   7        2.97        0.00     10.57 o 
 -13   3   7        0.79        0.93     14.16 o 
 -12   3   7       84.95      142.61     49.75 o 
 -11   3   7      137.71      160.99     24.99 o 
 -10   3   7       20.84       30.31     11.97 o 
  -9   3   7      107.27      110.08     19.42 o 
  -8   3   7       67.43       75.32     14.87 o 
  -7   3   7       14.58       35.74     19.82 o 
  -6   3   7       11.09       10.92      7.18 o 
  -5   3   7       29.69       37.85      8.52 o 
  -4   3   7       40.92       37.87      7.71 o 
  -3   3   7      161.48      175.33     13.73 o 
  -2   3   7     2687.36     2955.81    330.34 o 
  -1   3   7      313.81      285.87      7.94 o 
   0   3   7       39.73       40.24      9.77 o 
   1   3   7     1078.60     1105.24     32.82 o 
   2   3   7       27.51       28.85      4.07 o 
   3   3   7       61.11       59.13      5.36 o 
   4   3   7        1.05        7.66      6.47 o 
   5   3   7       25.91       34.13      4.99 o 
   6   3   7       15.89       13.98      3.35 o 
   7   3   7       28.85       35.34      7.88 o 
   8   3   7      251.91      228.66     13.43 o 
   9   3   7        5.00        1.27      6.56 o 
  10   3   7     1439.56     1450.02     91.97 o 
  11   3   7        5.79       48.49     14.58 o 
  12   3   7       35.32       48.98     15.54 o 
  13   3   7        1.05       27.27     10.69 o 
  14   3   7        2.86        0.00     21.43 o 
  15   3   7        4.58        0.00     13.58 o 
  16   3   7        3.79       12.44     12.86 o 
 -14   4   7        7.51       14.13     11.63 o 
 -13   4   7      108.76      569.88    297.70 o 
 -12   4   7       31.04       35.17     12.82 o 
 -11   4   7       59.12      100.49     31.14 o 
 -10   4   7       13.31        5.23     25.48 o 
  -9   4   7        0.05        0.00      7.37 o 
  -8   4   7      112.94       84.30     15.16 o 
  -7   4   7       97.12      109.99     20.22 o 
  -6   4   7        1.00        0.00      6.47 o 
  -5   4   7       89.93       59.55     14.16 o 
  -4   4   7       29.20       41.94     12.54 o 
  -3   4   7      232.80      198.76     16.02 o 
  -2   4   7     3187.48     2596.01    477.19 o 
  -1   4   7     1674.31     1618.43     30.87 o 
   0   4   7       49.35       52.20      3.63 o 
   1   4   7      912.28      961.62     28.69 o 
   2   4   7       19.92       37.25      9.16 o 
   3   4   7      201.31      195.97      9.96 o 
   4   4   7      654.81      548.11     76.81 o 
   5   4   7       41.66       48.60      6.12 o 
   6   4   7      179.72      171.12      8.64 o 
   7   4   7      285.93      313.08     13.90 o 
   8   4   7       14.82        7.68      6.86 o 
   9   4   7       65.72       48.96     11.97 o 
  10   4   7      688.34      605.54     67.20 o 
  11   4   7      235.33      222.18     26.01 o 
  12   4   7      101.59       72.37     15.99 o 
  13   4   7       35.54       42.02     13.92 o 
  14   4   7       39.22       22.77     12.86 o 
  15   4   7        6.87        0.68      8.85 o 
  16   4   7        2.19        6.43     10.69 o 
 -13   5   7        1.60       15.81     21.84 o 
 -12   5   7        9.44       19.25     12.24 o 
 -11   5   7       33.44       38.46     20.22 o 
 -10   5   7       73.33       77.61     21.44 o 
  -9   5   7      336.57      273.53     26.30 o 
  -8   5   7      280.64      265.24     27.51 o 
  -7   5   7       98.07       74.18     15.37 o 
  -6   5   7        1.46        5.96      7.71 o 
  -5   5   7       50.46       67.62     10.30 o 
  -4   5   7      193.51      193.86     18.21 o 
  -3   5   7      206.25      214.80     16.30 o 
  -2   5   7      319.95      293.48     20.01 o 
  -1   5   7     7954.06     7595.41    166.49 o 
   0   5   7       84.43       77.56      8.17 o 
   1   5   7       58.04       58.73      6.22 o 
   2   5   7      363.33      412.33     19.78 o 
   3   5   7      146.62      114.16     10.13 o 
   4   5   7      685.69      699.96     32.85 o 
   5   5   7      365.35      447.00     17.39 o 
   6   5   7        0.17        4.47      3.33 o 
   7   5   7      103.43      101.56      8.10 o 
   8   5   7      144.69      123.06     17.39 o 
   9   5   7        0.65        8.75     11.73 o 
  10   5   7      104.27       99.17     16.87 o 
  11   5   7       55.11       51.28     21.84 o 
  12   5   7        3.16        0.71     17.80 o 
  13   5   7       66.97       62.70     18.20 o 
  14   5   7       29.33       51.95     17.10 o 
  15   5   7        0.86        8.94     10.47 o 
  16   5   7        5.77        0.00      9.55 o 
 -13   6   7       26.54        0.00     10.82 o 
 -12   6   7        5.89        0.00      7.71 o 
 -11   6   7        1.72       27.23     17.79 o 
 -10   6   7       10.29        0.00      8.28 o 
  -9   6   7       27.91       21.11     11.27 o 
  -8   6   7       62.13       50.21     12.01 o 
  -7   6   7      103.25       98.17     16.30 o 
  -6   6   7       17.44        9.71      6.86 o 
  -5   6   7       26.25       45.78     10.57 o 
  -4   6   7       13.42       45.75     10.11 o 
  -3   6   7       81.71       66.10      3.30 o 
  -2   6   7     1085.47      933.48     51.63 o 
  -1   6   7     1782.39     1524.09    134.38 o 
   0   6   7     2238.68     1977.46     55.57 o 
   1   6   7     6725.17     6954.24    211.01 o 
   2   6   7        0.79        0.00      2.58 o 
   3   6   7      139.88      144.29      8.62 o 
   4   6   7       21.39       15.50      8.49 o 
   5   6   7      108.46      117.07      7.11 o 
   6   6   7      396.65      416.84     28.82 o 
   7   6   7       70.81       76.11      5.51 o 
   8   6   7       43.10       33.82      8.74 o 
   9   6   7       82.28       92.06     13.69 o 
  10   6   7      135.84      131.53     16.81 o 
  11   6   7      230.30      226.42     24.07 o 
  12   6   7       88.62      124.99     32.36 o 
  13   6   7       39.87       60.63     50.56 o 
  14   6   7        9.47       26.07     13.00 o 
  15   6   7        2.98        0.00      9.52 o 
  16   6   7        0.78        0.00     11.05 o 
 -12   7   7        5.53       21.21     12.63 o 
 -11   7   7       25.89       64.76     16.59 o 
 -10   7   7        1.66        7.56      9.90 o 
  -9   7   7       31.78       45.21     13.36 o 
  -8   7   7        0.13        5.55     10.11 o 
  -7   7   7      152.40      190.64     21.07 o 
  -6   7   7        2.60       48.91     12.21 o 
  -5   7   7        8.07        3.97      4.94 o 
  -4   7   7        0.35        0.65      3.20 o 
  -3   7   7        1.28        0.00      3.24 o 
  -2   7   7      134.93      112.65      6.54 o 
  -1   7   7       55.56       68.57      6.34 o 
   0   7   7      366.83      402.40     15.84 o 
   1   7   7        4.68       15.78      4.21 o 
   2   7   7      160.19      173.50     28.50 o 
   3   7   7        0.01        2.88      3.51 o 
   4   7   7       66.07       63.76      6.26 o 
   5   7   7       13.58       19.25      4.01 o 
   6   7   7      113.50      110.37      6.87 o 
   7   7   7      122.44      123.81      7.31 o 
   8   7   7      209.78      163.46     16.81 o 
   9   7   7        6.78        0.00      7.68 o 
  10   7   7      274.93      270.86     26.01 o 
  11   7   7      112.04      116.22     20.59 o 
  12   7   7       35.79       45.60     12.21 o 
  13   7   7        5.94        2.63      7.95 o 
  14   7   7        0.42        9.48     15.77 o 
  15   7   7        0.64       18.85     12.57 o 
  16   7   7        1.88       22.65     23.46 o 
  17   7   7        5.07        2.69     11.40 o 
 -12   8   7        2.41        0.00     15.77 o 
 -11   8   7       16.70       13.65     12.82 o 
 -10   8   7        0.01        6.16     14.96 o 
  -9   8   7        6.53       10.00     12.54 o 
  -8   8   7        0.05        0.00     10.92 o 
  -7   8   7        0.04        6.93      7.77 o 
  -6   8   7      110.34      124.09     19.05 o 
  -5   8   7       37.65       47.64     12.56 o 
  -4   8   7        2.28        4.06      8.58 o 
  -3   8   7      194.32      178.13     10.87 o 
  -2   8   7       66.20       72.44      6.61 o 
  -1   8   7      159.94      140.89      9.33 o 
   0   8   7      147.74      130.46      9.47 o 
   1   8   7       38.94       44.18     10.18 o 
   2   8   7       56.68       54.98      6.25 o 
   3   8   7      164.60      174.67     11.93 o 
   4   8   7       72.01       83.16      7.67 o 
   5   8   7       61.93       81.56     11.82 o 
   6   8   7      463.04      492.38     26.57 o 
   7   8   7        2.15        5.66     10.92 o 
   8   8   7       38.09       33.32      4.73 o 
   9   8   7      113.68       73.28     12.21 o 
  10   8   7        7.91        0.00     12.94 o 
  11   8   7        9.01       14.18      8.52 o 
  12   8   7        5.09       13.00     14.96 o 
  13   8   7        0.43        0.00      9.28 o 
  14   8   7        1.85        0.00     10.11 o 
  15   8   7        0.00       12.29     15.77 o 
  16   8   7        0.57        0.00     10.69 o 
 -11   9   7       10.75       10.03     15.77 o 
 -10   9   7       50.98       78.79     21.17 o 
  -9   9   7        5.19        0.93     23.05 o 
  -8   9   7        0.00        4.98     10.48 o 
  -7   9   7        7.49       27.34     10.90 o 
  -6   9   7        5.48        7.71      9.10 o 
  -5   9   7       73.61       76.56      8.74 o 
  -4   9   7      191.77      176.56     12.14 o 
  -3   9   7       76.04       81.84      9.05 o 
  -2   9   7        3.15       23.96     16.18 o 
  -1   9   7       78.67       79.69      8.88 o 
   0   9   7       35.12       34.88      6.36 o 
   1   9   7        5.80        9.37      6.59 o 
   2   9   7      100.93      110.19     13.31 o 
   3   9   7       25.11       16.63     14.56 o 
   4   9   7        4.79        3.21      4.50 o 
   5   9   7       92.01       50.01     19.99 o 
   6   9   7        4.55       13.77      4.40 o 
   7   9   7        2.07        0.27      4.83 o 
   8   9   7       13.51        9.85      3.68 o 
   9   9   7      123.22      112.02     17.29 o 
  10   9   7       40.04       51.22     11.85 o 
  11   9   7       69.99       67.09     14.94 o 
  12   9   7        1.37        0.00      9.10 o 
  13   9   7       66.34       80.65     16.23 o 
  14   9   7        8.45        3.24     13.75 o 
  15   9   7        2.39        4.12      9.10 o 
  16   9   7        0.05       10.91     15.77 o 
 -10  10   7       16.16       32.25     17.48 o 
  -9  10   7       24.35       47.79     22.65 o 
  -8  10   7       15.97       19.39     11.64 o 
  -7  10   7        2.50        0.00      9.15 o 
  -6  10   7       18.38        6.81      7.93 o 
  -5  10   7       20.42        8.63      4.98 o 
  -4  10   7      288.39      283.82     18.16 o 
  -3  10   7        1.64       11.86      6.72 o 
  -2  10   7       17.55       20.03     11.48 o 
  -1  10   7       11.19        4.44      4.87 o 
   0  10   7      200.24      210.88     14.98 o 
   1  10   7      426.62      433.24     24.22 o 
   2  10   7      152.49      157.38     16.30 o 
   3  10   7       45.56       62.56     10.08 o 
   4  10   7      545.69      555.42     30.91 o 
   5  10   7       48.42       57.39     11.24 o 
   6  10   7       32.71       33.50      7.50 o 
   7  10   7       51.60       53.45      9.36 o 
   8  10   7      680.52      653.40     30.66 o 
   9  10   7      106.75      115.66     17.44 o 
  10  10   7       65.61       47.80     12.01 o 
  11  10   7      166.94      213.06     24.01 o 
  12  10   7       32.56       45.38     13.92 o 
  13  10   7        0.04       22.24     24.67 o 
  14  10   7        0.92       14.89     10.48 o 
  15  10   7        0.99        0.00     10.57 o 
  16  10   7        0.09       11.24     16.99 o 
  -9  11   7        2.81       16.58     13.73 o 
  -8  11   7       17.55       51.60     16.11 o 
  -7  11   7        2.81        0.00     10.77 o 
  -6  11   7        1.93       10.31     10.62 o 
  -5  11   7       56.76       66.49     11.02 o 
  -4  11   7       47.87       51.92      8.75 o 
  -3  11   7       95.72       97.37     11.21 o 
  -2  11   7      247.25      285.20     20.68 o 
  -1  11   7       86.96      132.12     13.41 o 
   0  11   7        2.00       18.76      8.94 o 
   1  11   7       48.14       55.83     12.78 o 
   2  11   7       49.64       77.14     12.65 o 
   3  11   7        4.74        0.00      5.57 o 
   4  11   7        0.03       10.42      6.22 o 
   5  11   7        1.26       23.02     13.05 o 
   6  11   7        3.21        0.00      6.22 o 
   7  11   7       38.54       69.42     12.05 o 
   8  11   7        1.94        2.05      8.10 o 
   9  11   7      181.73      183.91     36.00 o 
  10  11   7        0.99        7.28     16.18 o 
  11  11   7       30.29       27.37     14.00 o 
  12  11   7       25.89       45.09     15.32 o 
  13  11   7       10.62       57.17     15.70 o 
  14  11   7       19.49       15.37     15.37 o 
  15  11   7        1.48        1.14      9.67 o 
  16  11   7        0.43       12.09     11.85 o 
  -8  12   7       18.12       29.26     14.51 o 
  -7  12   7        9.47       35.25     14.16 o 
  -6  12   7       33.87        8.09     12.94 o 
  -5  12   7      137.88      138.58     22.45 o 
  -4  12   7       24.53       48.04     16.09 o 
  -3  12   7        3.05       27.57     12.98 o 
  -2  12   7        4.68        6.96      6.88 o 
  -1  12   7       25.05       46.19     10.09 o 
   0  12   7        3.11        0.40      8.48 o 
   1  12   7      114.67      119.13     13.72 o 
   2  12   7       80.79       95.26     12.83 o 
   3  12   7       37.66       42.56      8.91 o 
   4  12   7       45.81       43.85     10.77 o 
   5  12   7        9.04        1.62      8.39 o 
   6  12   7        0.08        4.59     10.93 o 
   7  12   7      175.21      222.64     20.63 o 
   8  12   7       57.86       67.04     15.23 o 
   9  12   7       50.66       80.70     11.39 o 
  10  12   7        0.76       30.06     23.46 o 
  11  12   7        2.27        8.88     10.88 o 
  12  12   7        5.56        1.59     14.16 o 
  13  12   7        5.91        0.00     19.41 o 
  14  12   7        0.53        9.02     11.06 o 
  15  12   7        0.45        7.15     10.48 o 
  -7  13   7        1.43       31.55     25.88 o 
  -6  13   7        0.95        0.00      8.52 o 
  -5  13   7        1.31        0.00     16.18 o 
  -4  13   7       66.79       50.46     13.99 o 
  -3  13   7        7.94       13.86      8.30 o 
  -2  13   7       21.89       34.61     11.78 o 
  -1  13   7        0.37        1.85      6.03 o 
   0  13   7        5.62        1.83      6.18 o 
   1  13   7       59.94       67.27     12.93 o 
   2  13   7      451.54      498.45     30.80 o 
   3  13   7      102.59      125.35     14.55 o 
   4  13   7       25.86       34.76     10.21 o 
   5  13   7       22.31       30.04     12.94 o 
   6  13   7       59.56       73.63     12.30 o 
   7  13   7        7.22        0.00      7.80 o 
   8  13   7        6.18        0.00      5.58 o 
   9  13   7      117.12      138.95     15.30 o 
  10  13   7       10.20       16.20     10.57 o 
  11  13   7        1.39        7.67     10.00 o 
  12  13   7        0.09        0.00     16.99 o 
  13  13   7        1.03        0.00     11.73 o 
  14  13   7        2.55        0.40     10.30 o 
  15  13   7        1.85        0.00     12.94 o 
  -5  14   7        2.05        5.66     18.60 o 
  -4  14   7        6.93        8.09     17.80 o 
  -3  14   7        4.23        4.60      8.71 o 
  -2  14   7        0.80        0.00      6.64 o 
  -1  14   7        6.31       11.86      8.24 o 
   0  14   7        0.47        5.66      7.50 o 
   1  14   7        1.77        2.58      6.72 o 
   2  14   7       29.93       31.52     10.27 o 
   3  14   7       52.66       83.95     12.50 o 
   4  14   7       54.37       59.25     12.07 o 
   5  14   7        0.01       10.51     17.73 o 
   6  14   7       17.20       25.36     10.94 o 
   7  14   7        9.71       15.30     12.41 o 
   8  14   7       47.35       65.84     13.05 o 
   9  14   7        7.69       17.58     14.44 o 
  10  14   7        1.77        3.24      9.72 o 
  11  14   7        1.48       17.88     12.63 o 
  12  14   7        9.41       10.16     13.12 o 
  13  14   7        0.16        0.00     19.01 o 
  14  14   7        2.79        1.39     12.94 o 
  -4  15   7        0.05        0.00     16.18 o 
  -3  15   7        0.02        0.00     12.94 o 
  -2  15   7        1.02        0.00     11.82 o 
  -1  15   7        3.13        0.00      8.16 o 
   0  15   7        0.53        0.83      8.85 o 
   1  15   7       88.88       37.65     27.35 o 
   2  15   7        0.04        3.67      7.02 o 
   3  15   7       25.11       63.63     13.28 o 
   4  15   7        9.55       18.60     12.77 o 
   5  15   7       11.74       31.29     11.57 o 
   6  15   7        1.51       31.63     20.57 o 
   7  15   7       14.80        6.75      7.24 o 
   8  15   7        0.74       20.22     11.44 o 
   9  15   7       15.78        4.98      7.12 o 
  10  15   7        0.15        0.00      9.52 o 
  11  15   7        0.09        1.91      9.42 o 
  12  15   7        0.52        7.00     11.27 o 
  13  15   7        0.39        6.34     14.00 o 
  -2  16   7        0.01        0.00     18.60 o 
  -1  16   7        0.04        0.40      9.72 o 
   0  16   7        0.64        0.00     10.57 o 
   1  16   7       13.34        1.99     12.94 o 
   2  16   7        0.19        3.06     10.25 o 
   3  16   7        0.53       10.73     12.86 o 
   4  16   7        7.11       30.14     14.16 o 
   5  16   7        4.09       16.37     11.73 o 
   6  16   7        0.02        0.00      7.72 o 
   7  16   7        0.11        0.00      7.15 o 
   8  16   7        3.76       10.73     10.73 o 
   9  16   7       31.24       14.93      9.25 o 
  10  16   7        9.99       19.74     20.63 o 
  11  16   7       11.38        0.00     12.41 o 
  12  16   7        0.07        0.00      9.32 o 
   1  17   7        6.20       61.29     53.39 o 
   2  17   7        0.85        6.86     12.24 o 
   3  17   7      103.77      117.69     34.38 o 
   4  17   7       42.29       38.42     14.87 o 
   5  17   7        0.32       14.37     14.26 o 
   6  17   7       10.94        0.85     29.93 o 
   7  17   7        1.64        6.07     23.86 o 
   8  17   7        0.27        0.00      8.35 o 
   9  17   7       13.84       21.03     25.08 o 
  10  17   7       26.18       19.41     26.69 o 
  -5 -12   8        3.73        0.00     13.43 o 
  -4 -12   8        0.70       25.88     27.50 o 
  -3 -12   8       13.21       46.94     46.11 o 
  -9 -11   8       14.83        0.94     12.29 o 
  -8 -11   8        2.71        7.28     20.22 o 
  -7 -11   8        5.35        6.23     14.51 o 
  -6 -11   8        0.56       42.03     42.06 o 
  -5 -11   8        0.43       27.95     22.24 o 
  -4 -11   8       25.34       23.95     17.27 o 
  -3 -11   8       26.37       13.37     14.56 o 
  -2 -11   8       55.40       67.71     21.57 o 
  -1 -11   8        9.08        0.00     16.18 o 
   0 -11   8        9.77       16.39     12.86 o 
   1 -11   8        1.51        0.00     13.41 o 
   2 -11   8       28.28       33.16     16.65 o 
 -10 -10   8        0.05       28.89     37.61 o 
  -9 -10   8       36.14       43.22     26.29 o 
  -8 -10   8        9.69        7.21     12.86 o 
  -7 -10   8       16.65       37.50     31.55 o 
  -6 -10   8        1.30        9.46     11.85 o 
  -5 -10   8        7.10        0.00     19.41 o 
  -4 -10   8        4.07       27.92     16.18 o 
  -3 -10   8       70.84       49.84     31.14 o 
  -2 -10   8       63.64       44.11     24.67 o 
  -1 -10   8        0.06       19.57     22.24 o 
   0 -10   8        0.08        0.00      9.72 o 
   1 -10   8       47.78       83.81     21.85 o 
   2 -10   8        3.72        8.42     11.63 o 
   3 -10   8       46.56       48.33     34.38 o 
   4 -10   8       16.64       19.01     26.29 o 
 -12  -9   8        0.31        0.00     11.27 o 
 -11  -9   8        1.63        0.00      9.90 o 
 -10  -9   8       78.89       78.38     21.14 o 
  -9  -9   8        9.22        0.00     11.32 o 
  -8  -9   8       59.22       84.89     22.02 o 
  -7  -9   8        2.05       16.18     13.73 o 
  -6  -9   8        6.16       16.99     10.87 o 
  -5  -9   8       42.62       38.33     16.56 o 
  -4  -9   8       43.44       59.85     19.15 o 
  -3  -9   8       36.65       38.34     33.16 o 
  -2  -9   8        0.19        0.00     10.47 o 
  -1  -9   8       10.77        9.71     10.48 o 
   0  -9   8       87.96       76.04     21.40 o 
   1  -9   8       34.21       46.53     31.55 o 
   2  -9   8       87.07       85.51     20.77 o 
   3  -9   8       19.33       51.53     17.39 o 
   4  -9   8        6.52        5.78     18.20 o 
   5  -9   8       91.43       49.29     20.63 o 
   6  -9   8        0.06       50.96     29.93 o 
 -12  -8   8        0.51        0.87      7.67 o 
 -11  -8   8       35.63       28.23     13.80 o 
 -10  -8   8       26.79       13.83      8.33 o 
  -9  -8   8        0.17        3.45      6.50 o 
  -8  -8   8        3.20        0.00     10.57 o 
  -7  -8   8        5.62        0.81      7.44 o 
  -6  -8   8       68.95       53.49     14.94 o 
  -5  -8   8       19.57       66.90     17.70 o 
  -4  -8   8        6.19        0.81      7.44 o 
  -3  -8   8        0.04        0.00     13.35 o 
  -2  -8   8       38.07       54.73     27.10 o 
  -1  -8   8       18.59       38.14     47.72 o 
   0  -8   8        3.51       14.30     10.82 o 
   1  -8   8      121.96      142.09     42.07 o 
   2  -8   8        0.53        9.80     14.16 o 
   3  -8   8        0.03       21.73     13.12 o 
   4  -8   8       13.90        4.71      9.32 o 
   5  -8   8        1.39       27.91     14.30 o 
   6  -8   8        3.99        9.41     11.71 o 
   7  -8   8       17.26        6.88     11.44 o 
 -13  -7   8        5.24        1.71     10.27 o 
 -12  -7   8        0.48        0.00      9.32 o 
 -11  -7   8       45.94       22.07     10.38 o 
 -10  -7   8       22.42       15.40     17.17 o 
  -9  -7   8      105.08      107.33     14.48 o 
  -8  -7   8      171.86      173.94     18.32 o 
  -7  -7   8        9.63        6.33      6.05 o 
  -6  -7   8       35.56       25.73      7.54 o 
  -5  -7   8       18.81       15.03     16.58 o 
  -4  -7   8      311.01      282.16     30.99 o 
  -3  -7   8      117.61      110.20     27.51 o 
  -2  -7   8      245.33      267.86     31.56 o 
  -1  -7   8      264.20      300.86     33.42 o 
   0  -7   8        0.01       32.13     38.42 o 
   1  -7   8       14.11        0.00      7.13 o 
   2  -7   8       98.46       94.91     17.96 o 
   3  -7   8       74.23       71.29     19.41 o 
   4  -7   8        0.04        0.00     10.48 o 
   5  -7   8        3.05       14.99     12.78 o 
   6  -7   8        8.54       14.15     11.71 o 
   7  -7   8        0.38        8.13     12.54 o 
   8  -7   8        0.09        0.00     10.82 o 
   9  -7   8        2.90       31.11     16.52 o 
 -14  -6   8        0.20       14.13     17.79 o 
 -13  -6   8        0.11        0.00      8.03 o 
 -12  -6   8       28.13       47.57     14.10 o 
 -11  -6   8       11.42        5.45     10.00 o 
 -10  -6   8       78.78       68.46     13.27 o 
  -9  -6   8      191.56      166.31     17.98 o 
  -8  -6   8       19.91       33.62     14.41 o 
  -7  -6   8       28.62       30.02      9.00 o 
  -6  -6   8        1.20        6.99      7.18 o 
  -5  -6   8       30.04       39.32     13.08 o 
  -4  -6   8        1.78        6.83      9.26 o 
  -3  -6   8       73.06       73.40      7.31 o 
  -2  -6   8       24.98       22.85     14.96 o 
  -1  -6   8       38.06       39.64     14.30 o 
   0  -6   8      414.17      347.70     36.61 o 
   1  -6   8      299.04      329.94     33.40 o 
   2  -6   8        6.80        7.91     12.13 o 
   3  -6   8      360.40      393.70     39.47 o 
   4  -6   8       11.25       36.89     15.98 o 
   5  -6   8        0.02        0.00     11.71 o 
   6  -6   8       18.53       21.73     12.78 o 
   7  -6   8        8.29       19.71     12.43 o 
   8  -6   8       24.74       27.81     19.01 o 
   9  -6   8       19.96       20.78     14.16 o 
  10  -6   8        7.84        6.22     10.82 o 
 -14  -5   8        3.93        0.00     12.94 o 
 -13  -5   8        0.39        0.00      7.24 o 
 -12  -5   8        1.02        0.00      6.96 o 
 -11  -5   8       26.01       26.15     10.07 o 
 -10  -5   8       39.11       43.85     11.27 o 
  -9  -5   8        0.92        1.47      5.69 o 
  -8  -5   8       93.60       86.78     11.09 o 
  -7  -5   8        7.68       11.45      6.56 o 
  -6  -5   8       31.42       41.49     16.91 o 
  -5  -5   8        3.51        6.43      6.88 o 
  -4  -5   8       61.04       62.29      8.03 o 
  -3  -5   8       43.70       41.39      6.48 o 
  -2  -5   8      506.43      483.62     22.12 o 
  -1  -5   8       59.36       37.95      9.93 o 
   0  -5   8       10.31        6.88     18.20 o 
   1  -5   8      114.45      123.07     19.16 o 
   2  -5   8      154.21      169.52     47.33 o 
   3  -5   8      215.15      226.56     25.45 o 
   4  -5   8       18.74        9.30     10.11 o 
   5  -5   8       29.89       29.35     24.67 o 
   6  -5   8       15.04        2.15      9.10 o 
   7  -5   8        2.07        0.72      7.71 o 
   8  -5   8        9.88       18.83     12.29 o 
   9  -5   8        4.01        0.00      8.35 o 
  10  -5   8        0.26        0.49      8.09 o 
  11  -5   8        3.05        0.00     18.60 o 
 -14  -4   8       20.01       23.32     13.12 o 
 -13  -4   8        0.11        7.28     15.37 o 
 -12  -4   8       27.84       53.50     13.33 o 
 -11  -4   8       15.40       14.72      9.72 o 
 -10  -4   8       57.20       58.18     11.14 o 
  -9  -4   8        4.98       21.18     13.95 o 
  -8  -4   8        8.60        8.96      7.20 o 
  -7  -4   8        6.06        0.00      5.85 o 
  -6  -4   8        3.17        0.00      7.92 o 
  -5  -4   8       10.75        7.52      5.67 o 
  -4  -4   8       18.65       22.25      6.29 o 
  -3  -4   8        1.65        2.95      7.50 o 
  -2  -4   8       77.58       94.64      8.28 o 
  -1  -4   8      111.11      107.27      9.03 o 
   0  -4   8      366.19      346.88     16.57 o 
   1  -4   8        1.89        1.97      4.28 o 
   2  -4   8      121.01      115.21     10.60 o 
   3  -4   8        4.41        4.25      9.10 o 
   4  -4   8        0.26        1.34      3.55 o 
   5  -4   8       17.22       57.44     21.73 o 
   6  -4   8        0.48        5.30      6.19 o 
   7  -4   8        0.56        3.93      5.87 o 
   8  -4   8       30.68       40.03      9.75 o 
   9  -4   8       14.81        8.36      6.69 o 
  10  -4   8        0.00        0.00      7.93 o 
  11  -4   8        9.82       46.11     24.27 o 
  12  -4   8        0.27       17.79     25.07 o 
 -14  -3   8       10.64       19.08     13.01 o 
 -13  -3   8        5.74       40.44     20.22 o 
 -12  -3   8       17.34        6.07      7.91 o 
 -11  -3   8      293.61      293.51     29.69 o 
 -10  -3   8      382.78      357.53     33.64 o 
  -9  -3   8       14.05        0.00      9.15 o 
  -8  -3   8        0.41        1.60      6.67 o 
  -7  -3   8       13.28       22.90      9.05 o 
  -6  -3   8        0.41        3.61      8.68 o 
  -5  -3   8        2.10        2.78      5.42 o 
  -4  -3   8        8.26        6.38      7.46 o 
  -3  -3   8      328.73      304.05     17.99 o 
  -2  -3   8      157.52      154.90     15.15 o 
  -1  -3   8        0.48        7.78      4.37 o 
   0  -3   8     1209.95     1064.34     43.24 o 
   1  -3   8      153.31      148.03     10.97 o 
   2  -3   8       96.96       87.02     10.60 o 
   3  -3   8       49.07       50.08     10.47 o 
   4  -3   8        5.36        4.88      5.90 o 
   5  -3   8        2.87       10.95      8.30 o 
   6  -3   8        2.09       12.53     10.00 o 
   7  -3   8      139.05      107.17     12.24 o 
   8  -3   8      403.41      403.64     28.03 o 
   9  -3   8      148.78      127.89     14.84 o 
  10  -3   8       17.86       10.21      8.13 o 
  11  -3   8        1.33       12.11     11.63 o 
  12  -3   8        2.24        0.00     17.79 o 
 -15  -2   8        4.74        0.00     16.99 o 
 -14  -2   8        0.25       15.94     12.41 o 
 -13  -2   8       12.56       26.18     13.01 o 
 -12  -2   8       90.81      104.05     20.87 o 
 -11  -2   8      198.29      178.50     18.73 o 
 -10  -2   8        8.06       20.65      8.11 o 
  -9  -2   8       32.94       45.15     14.26 o 
  -8  -2   8       22.44       34.50      8.68 o 
  -7  -2   8        5.75       30.59     10.26 o 
  -6  -2   8       37.26       61.19     18.20 o 
  -5  -2   8      225.33      214.46     20.94 o 
  -4  -2   8      397.62      338.44     67.89 o 
  -3  -2   8      339.01      303.59     17.53 o 
  -2  -2   8      128.63      115.24      9.99 o 
  -1  -2   8      100.05       97.97      8.87 o 
   0  -2   8     1020.04      974.65     40.97 o 
   1  -2   8       44.56       52.77     13.77 o 
   2  -2   8      389.31      428.32     21.59 o 
   3  -2   8       20.37       11.16      6.90 o 
   4  -2   8        1.74        0.00      4.55 o 
   5  -2   8        2.88        0.00      5.05 o 
   6  -2   8        5.65        4.36      5.75 o 
   7  -2   8      235.63      222.38     18.35 o 
   8  -2   8        4.48        3.94      5.67 o 
   9  -2   8      357.31      330.55     25.66 o 
  10  -2   8        5.43        1.82      5.67 o 
  11  -2   8        4.78        6.86      9.67 o 
  12  -2   8        0.61        7.80     11.85 o 
  13  -2   8        0.00        0.00     15.53 o 
 -15  -1   8        0.32       20.22     22.65 o 
 -14  -1   8        2.15       32.74     18.20 o 
 -13  -1   8        0.05        0.00      9.28 o 
 -12  -1   8        1.39       15.25     11.27 o 
 -11  -1   8      111.21       95.61     11.16 o 
 -10  -1   8       16.56       25.69      8.03 o 
  -9  -1   8      102.36      109.37     12.86 o 
  -8  -1   8        9.05        9.28      5.67 o 
  -7  -1   8        1.12        0.04      3.68 o 
  -6  -1   8       91.64       77.39      7.94 o 
  -5  -1   8      244.23      223.30     14.24 o 
  -4  -1   8     1835.43     1878.15     69.26 o 
  -3  -1   8      747.68      806.50     45.40 o 
  -2  -1   8        4.09        9.56     10.52 o 
  -1  -1   8       27.61       21.01      4.39 o 
   0  -1   8       46.53       58.10      8.04 o 
   1  -1   8      260.95      249.01     15.09 o 
   2  -1   8      957.06     1049.59     56.79 o 
   3  -1   8      543.49      554.88     30.85 o 
   4  -1   8       26.37       27.56      6.72 o 
   5  -1   8        2.69       15.93      9.78 o 
   6  -1   8        4.66        0.00      6.56 o 
   7  -1   8       86.07      127.61     14.01 o 
   8  -1   8      780.54      719.12     54.61 o 
   9  -1   8      119.50      104.27     23.24 o 
  10  -1   8        4.03        3.88      5.27 o 
  11  -1   8        2.54        8.01     10.11 o 
  12  -1   8       14.58       10.27     16.99 o 
  13  -1   8       17.94        0.00     11.71 o 
  14  -1   8        0.48        2.36     29.12 o 
 -14   0   8        0.00       12.13     16.99 o 
 -13   0   8        0.89        0.00     11.73 o 
 -12   0   8       75.83       73.34     16.11 o 
 -11   0   8      108.90       96.46     20.73 o 
 -10   0   8      935.92      827.20     96.30 o 
  -9   0   8       10.89        6.29      7.86 o 
  -8   0   8       53.89       50.91     10.69 o 
  -7   0   8       49.48       54.47      9.85 o 
  -6   0   8       74.30       88.42      9.40 o 
  -5   0   8       99.53       94.57      8.75 o 
  -4   0   8      334.13      330.70     16.30 o 
  -3   0   8        3.06        1.02      3.67 o 
  -2   0   8       16.26       20.43      4.48 o 
  -1   0   8        1.41        1.26      5.63 o 
   0   0   8      149.16      141.70     13.38 o 
   1   0   8        0.15        0.95      4.84 o 
   2   0   8       90.37      103.84      9.47 o 
   3   0   8      506.19      520.47     33.37 o 
   4   0   8      867.14      852.95     35.89 o 
   5   0   8       80.90       80.80      9.49 o 
   6   0   8        2.25       37.03     20.22 o 
   7   0   8        2.84       16.09     18.20 o 
   8   0   8       64.87       86.31     10.66 o 
   9   0   8      380.91      374.54     31.13 o 
  10   0   8       56.23       40.78     10.03 o 
  11   0   8        2.31        7.79      9.32 o 
  12   0   8       18.91        9.71     15.37 o 
  13   0   8        0.58        0.00     13.75 o 
  14   0   8        9.11        0.00     16.99 o 
 -14   1   8        2.22       27.57     15.77 o 
 -13   1   8        0.02        5.97      9.52 o 
 -12   1   8       13.06       21.84     13.16 o 
 -11   1   8        6.45        7.28     12.13 o 
 -10   1   8       88.13      116.02     32.76 o 
  -9   1   8      228.54      215.17     25.00 o 
  -8   1   8        0.03        1.67      7.42 o 
  -7   1   8        2.46        0.00      2.90 o 
  -6   1   8       38.55       39.11      9.28 o 
  -5   1   8      107.46      124.85      8.64 o 
  -4   1   8       77.33       81.96      6.17 o 
  -3   1   8      812.64      865.80     28.98 o 
  -2   1   8      295.02      275.57     11.65 o 
  -1   1   8       11.07        7.03      5.78 o 
   0   1   8      333.17      290.90     33.50 o 
   1   1   8      462.39      471.67     21.64 o 
   2   1   8      678.06      766.96     32.25 o 
   3   1   8      362.79      351.99     25.02 o 
   4   1   8       34.42       43.55      6.40 o 
   5   1   8      202.76      218.72     13.91 o 
   6   1   8       16.07       19.01      7.44 o 
   7   1   8       35.11       49.51      8.16 o 
   8   1   8        0.63        4.33      7.28 o 
   9   1   8        8.99       20.61     10.39 o 
  10   1   8      107.92      114.67     19.92 o 
  11   1   8      300.64      301.83     30.03 o 
  12   1   8        1.20       23.51     13.43 o 
  13   1   8       20.78       15.37     10.30 o 
  14   1   8        8.02        0.00     12.24 o 
  15   1   8        1.30       21.68     28.31 o 
 -14   2   8        0.04        2.86     16.99 o 
 -13   2   8        0.87       10.58     11.14 o 
 -12   2   8       32.01       11.17     15.77 o 
 -11   2   8       45.46       50.68     16.58 o 
 -10   2   8        0.68        1.04      7.13 o 
  -9   2   8      147.83       99.27     17.85 o 
  -8   2   8       42.94       56.18     13.36 o 
  -7   2   8        1.37        0.00      5.99 o 
  -6   2   8       88.73       77.43     12.58 o 
  -5   2   8       50.74       68.33     11.22 o 
  -4   2   8        1.91        5.38      5.40 o 
  -3   2   8      407.94      403.16     12.19 o 
  -2   2   8      261.62      263.53     19.53 o 
  -1   2   8      111.95       95.16     11.90 o 
   0   2   8       14.17       21.18      4.80 o 
   1   2   8      157.60      163.58     10.60 o 
   2   2   8      400.14      390.96     18.57 o 
   3   2   8      146.38      159.08     10.07 o 
   4   2   8      245.12      241.00     13.45 o 
   5   2   8       21.99       37.33      8.52 o 
   6   2   8        4.91        7.49      4.29 o 
   7   2   8       21.52       28.21      5.10 o 
   8   2   8       13.24       12.43      4.29 o 
   9   2   8       61.10       62.90     10.91 o 
  10   2   8      239.20      237.33     27.97 o 
  11   2   8      109.26      109.53     19.43 o 
  12   2   8       60.81       82.77     16.71 o 
  13   2   8        4.81        1.53     13.35 o 
  14   2   8        0.02       20.50     24.67 o 
  15   2   8        7.29        0.00     13.35 o 
 -14   3   8        0.99       15.77     12.58 o 
 -13   3   8        4.08        0.56     16.18 o 
 -12   3   8        0.15        3.69      9.10 o 
 -11   3   8       20.03       32.29     13.43 o 
 -10   3   8       25.20       28.37     23.46 o 
  -9   3   8       21.70       25.03     18.60 o 
  -8   3   8       90.05       87.59     17.13 o 
  -7   3   8        0.18       26.72     11.73 o 
  -6   3   8        5.34        0.00     10.92 o 
  -5   3   8        1.38       24.48     22.24 o 
  -4   3   8       76.61       79.37     12.21 o 
  -3   3   8      121.01      132.70     15.37 o 
  -2   3   8        0.48        8.21      5.63 o 
  -1   3   8      100.09      113.05      8.34 o 
   0   3   8      258.47      255.56     11.29 o 
   1   3   8      178.14      170.18     13.60 o 
   2   3   8      311.79      306.42     14.64 o 
   3   3   8     2246.58     2319.72     77.19 o 
   4   3   8      629.49      668.66     34.23 o 
   5   3   8      262.78      281.14     21.63 o 
   6   3   8       15.65       14.49      4.49 o 
   7   3   8       90.33       92.66      8.46 o 
   8   3   8       13.72       22.76      8.80 o 
   9   3   8       29.23       30.02     12.13 o 
  10   3   8        7.57        3.98     11.32 o 
  11   3   8      176.54      142.38     48.54 o 
  12   3   8      145.72      165.66     25.48 o 
  13   3   8        9.45       10.41     10.92 o 
  14   3   8        6.75       26.77     22.24 o 
  15   3   8        2.89       35.59     21.84 o 
  16   3   8        0.07        0.00     19.41 o 
 -13   4   8        1.35        0.00     10.11 o 
 -12   4   8        0.70        0.00     11.97 o 
 -11   4   8       45.16       39.41     21.44 o 
 -10   4   8        0.84        0.00      8.35 o 
  -9   4   8      133.61      127.33     19.22 o 
  -8   4   8       52.05       85.86     26.29 o 
  -7   4   8       27.31       40.46     11.40 o 
  -6   4   8        8.30        9.35      7.33 o 
  -5   4   8        3.48        1.62      8.90 o 
  -4   4   8      276.00      311.84     27.51 o 
  -3   4   8      126.69      151.79     14.58 o 
  -2   4   8      895.33      877.96     46.12 o 
  -1   4   8     5127.62     5034.31    227.11 o 
   0   4   8     2863.28     2837.68     79.06 o 
   1   4   8      256.92      235.47     10.69 o 
   2   4   8       78.24       86.77      7.01 o 
   3   4   8      336.96      334.68     15.96 o 
   4   4   8      709.07      714.47     34.25 o 
   5   4   8      125.51      124.28      9.42 o 
   6   4   8      136.27      135.20      8.93 o 
   7   4   8        0.34        1.70      2.88 o 
   8   4   8        0.29        0.00      3.53 o 
   9   4   8       20.16       46.18     11.97 o 
  10   4   8      108.66      124.40     21.07 o 
  11   4   8       39.62       32.31     19.01 o 
  12   4   8      241.52      199.51     25.24 o 
  13   4   8        5.75       10.09     10.16 o 
  14   4   8       25.62        5.26     19.01 o 
  15   4   8        6.97        4.81     10.16 o 
  16   4   8        1.16       20.38     13.59 o 
 -13   5   8       10.57       25.88     17.80 o 
 -12   5   8       18.93       14.51     17.39 o 
 -11   5   8       20.94       16.38     11.82 o 
 -10   5   8       22.21       27.26     12.54 o 
  -9   5   8       53.79       38.83     11.44 o 
  -8   5   8      239.57      207.88     34.79 o 
  -7   5   8       96.16       74.96     13.22 o 
  -6   5   8        7.85        5.79     17.39 o 
  -5   5   8        0.18        0.00      7.28 o 
  -4   5   8       59.51       68.10     13.35 o 
  -3   5   8       14.47        3.14      8.49 o 
  -2   5   8     1668.35     1613.73    102.23 o 
  -1   5   8     1064.25      894.66     60.79 o 
   0   5   8      200.46      191.34     14.03 o 
   1   5   8       11.47       16.51      2.81 o 
   2   5   8     2901.34     2763.09    100.29 o 
   3   5   8        0.32        5.86      3.35 o 
   4   5   8      383.60      404.59     38.45 o 
   5   5   8      424.00      451.04     21.98 o 
   6   5   8      146.13      146.23      9.22 o 
   7   5   8       95.01      113.79     10.36 o 
   8   5   8       17.63       23.11      7.35 o 
   9   5   8      366.01      378.86     30.01 o 
  10   5   8      628.59      544.98     47.16 o 
  11   5   8      254.77      262.37     29.55 o 
  12   5   8       11.75       55.77     48.13 o 
  13   5   8        2.65        0.00      9.15 o 
  14   5   8       53.36       64.22     16.76 o 
  15   5   8        0.76        0.00      8.16 o 
  16   5   8       19.02       45.40     25.88 o 
 -13   6   8        4.95       12.13     21.03 o 
 -12   6   8       12.09        0.00      9.56 o 
 -11   6   8       42.95       33.57     16.59 o 
 -10   6   8        4.37        0.00      6.86 o 
  -9   6   8       34.54       51.57     15.77 o 
  -8   6   8        1.94        8.15     12.54 o 
  -7   6   8        4.47       24.67     19.82 o 
  -6   6   8       53.88       51.34     10.57 o 
  -5   6   8        7.27        0.00     12.54 o 
  -4   6   8        2.29        6.96      7.13 o 
  -3   6   8       66.40       66.64     18.61 o 
  -2   6   8     1036.15      997.19     54.97 o 
  -1   6   8       37.23       32.78      7.15 o 
   0   6   8      629.21      605.36     19.00 o 
   1   6   8     1888.10     1873.90     65.01 o 
   2   6   8       62.35       66.45      9.32 o 
   3   6   8       28.78       30.27      5.04 o 
   4   6   8      115.15      104.43     29.00 o 
   5   6   8        5.18       15.93      4.48 o 
   6   6   8      203.56      233.02     12.48 o 
   7   6   8      193.84      205.70     17.12 o 
   8   6   8        2.62        0.00      9.30 o 
   9   6   8      263.01      228.03     22.89 o 
  10   6   8      162.86      138.58     17.62 o 
  11   6   8       83.07      107.36     17.96 o 
  12   6   8        2.91        8.18      9.67 o 
  13   6   8        0.04       25.07     17.79 o 
  14   6   8        8.78       20.28     11.05 o 
  15   6   8        0.67       27.66     13.46 o 
  16   6   8        0.58        5.12     12.63 o 
 -12   7   8       35.35       18.42     15.15 o 
 -11   7   8        1.22       15.61     13.35 o 
 -10   7   8        8.08       32.78     29.52 o 
  -9   7   8       41.18       38.05     13.36 o 
  -8   7   8       42.28       68.22     15.98 o 
  -7   7   8       36.38       38.65     12.94 o 
  -6   7   8        7.15       37.95     11.05 o 
  -5   7   8       15.01        5.85      7.37 o 
  -4   7   8       78.71       93.43     13.43 o 
  -3   7   8       67.61       76.03     23.46 o 
  -2   7   8        0.03       23.08     24.67 o 
  -1   7   8       18.66       17.24      3.94 o 
   0   7   8       52.34       64.39     12.51 o 
   1   7   8        0.58        0.00      2.82 o 
   2   7   8      417.67      407.38     17.54 o 
   3   7   8        0.73        8.78     12.54 o 
   4   7   8       18.85       24.00      7.56 o 
   5   7   8        0.66        0.00      5.51 o 
   6   7   8        0.96        0.00      2.83 o 
   7   7   8      230.60      244.34     19.06 o 
   8   7   8       31.99       32.86      5.03 o 
   9   7   8      141.84      140.62     19.42 o 
  10   7   8       45.77       62.33     14.00 o 
  11   7   8       90.86       96.56     16.23 o 
  12   7   8       68.45       94.24     29.93 o 
  13   7   8       57.17       42.41     12.78 o 
  14   7   8        9.79       18.48     14.16 o 
  15   7   8        0.23       12.96     10.90 o 
  16   7   8        0.31        0.00     16.99 o 
 -11   8   8       11.42       28.09     22.24 o 
 -10   8   8        3.42        0.00     10.92 o 
  -9   8   8        0.68        8.80     11.40 o 
  -8   8   8       15.11       29.93     15.37 o 
  -7   8   8        0.02        0.00      9.71 o 
  -6   8   8        1.15       21.84     13.35 o 
  -5   8   8        9.79       19.36      9.12 o 
  -4   8   8      209.03      198.77     23.44 o 
  -3   8   8      251.36      240.71     21.45 o 
  -2   8   8      254.16      205.61     24.20 o 
  -1   8   8        2.33        6.54      4.78 o 
   0   8   8      195.48      182.18     17.88 o 
   1   8   8      551.33      475.42     21.07 o 
   2   8   8      320.39      296.83     14.93 o 
   3   8   8        5.26        6.15      4.45 o 
   4   8   8       88.08       77.06      8.41 o 
   5   8   8       54.68       72.13     19.82 o 
   6   8   8      157.59      152.57     19.37 o 
   7   8   8       47.69       41.19      5.56 o 
   8   8   8      165.67      150.64      9.31 o 
   9   8   8      497.60      468.57     38.35 o 
  10   8   8      279.16      246.72     28.73 o 
  11   8   8       10.65       27.36     19.82 o 
  12   8   8        0.00        4.16      7.95 o 
  13   8   8       20.44       41.76     14.18 o 
  14   8   8        5.88       24.27     14.56 o 
  15   8   8        0.14        8.05     22.65 o 
  16   8   8        1.01       21.29     33.97 o 
 -11   9   8        0.70       13.86     27.10 o 
 -10   9   8       29.72       40.23     15.08 o 
  -9   9   8        8.98        6.14     10.57 o 
  -8   9   8       30.07       30.69     32.36 o 
  -7   9   8        0.26       29.93     21.03 o 
  -6   9   8      122.57      102.78     22.65 o 
  -5   9   8       25.43       27.91     12.54 o 
  -4   9   8      362.63      405.37     34.53 o 
  -3   9   8      108.30      109.76     17.22 o 
  -2   9   8        0.75        0.00      4.10 o 
  -1   9   8      188.46      219.00     13.79 o 
   0   9   8     1015.46      976.17     39.69 o 
   1   9   8       12.37       18.41      5.43 o 
   2   9   8      270.09      255.88     15.23 o 
   3   9   8       63.66       56.18      7.73 o 
   4   9   8       23.22       26.93     14.16 o 
   5   9   8      132.46      126.58     10.94 o 
   6   9   8       87.92       86.23      8.34 o 
   7   9   8       45.08       47.29     10.97 o 
   8   9   8      564.17      468.16     59.66 o 
   9   9   8       43.37       57.42     13.36 o 
  10   9   8      210.83      211.63     23.06 o 
  11   9   8       83.11       92.20     24.27 o 
  12   9   8        0.48        0.00      9.10 o 
  13   9   8        0.73       39.62     36.40 o 
  14   9   8        3.03       18.05     12.86 o 
  15   9   8        1.90       25.37     27.91 o 
  16   9   8        0.36        0.00     11.97 o 
 -10  10   8        1.72        0.00     10.82 o 
  -9  10   8        6.74       15.89     12.86 o 
  -8  10   8       19.90       23.60     14.38 o 
  -7  10   8       12.02       42.87     18.20 o 
  -6  10   8       28.28        4.72      8.85 o 
  -5  10   8      152.64      163.62     23.71 o 
  -4  10   8      144.04      142.68     31.15 o 
  -3  10   8      230.89      181.46     12.91 o 
  -2  10   8       54.42       44.71      6.88 o 
  -1  10   8       12.06       16.36     11.59 o 
   0  10   8        0.71        8.09      6.29 o 
   1  10   8       15.68       29.38      8.52 o 
   2  10   8       66.30       61.12     10.25 o 
   3  10   8      392.03      404.83     23.43 o 
   4  10   8      131.25      138.31     11.98 o 
   5  10   8        1.20        0.00      5.20 o 
   6  10   8        8.13       11.24      9.71 o 
   7  10   8      323.55      303.04     18.52 o 
   8  10   8      281.58      265.76     16.12 o 
   9  10   8      248.46      213.78     26.03 o 
  10  10   8      127.23      116.93     16.91 o 
  11  10   8      254.15      251.60     27.77 o 
  12  10   8       42.72       83.98     17.47 o 
  13  10   8      139.84      157.11     22.59 o 
  14  10   8        5.46       10.79     11.22 o 
  15  10   8        0.04       13.19     15.77 o 
  16  10   8        0.18       12.61     11.63 o 
  -9  11   8       21.16       12.46     34.38 o 
  -8  11   8       54.18       67.26     17.15 o 
  -7  11   8       14.78       42.71     46.51 o 
  -6  11   8        0.44        5.36     10.29 o 
  -5  11   8        7.67       25.47     26.29 o 
  -4  11   8       20.80       25.65     16.58 o 
  -3  11   8       77.96       98.17     13.03 o 
  -2  11   8       74.78       86.16     22.78 o 
  -1  11   8      138.58      183.01     14.80 o 
   0  11   8      686.11      685.07     35.84 o 
   1  11   8      175.83      157.25     16.09 o 
   2  11   8        0.34       16.64      6.45 o 
   3  11   8      169.43      168.14     15.78 o 
   4  11   8        0.00        0.00      5.04 o 
   5  11   8       79.38      102.59     12.05 o 
   6  11   8       11.29       30.82     11.40 o 
   7  11   8      812.71      681.39    107.17 o 
   8  11   8      124.90      112.47     16.98 o 
   9  11   8      250.70      262.25     38.03 o 
  10  11   8       69.91       50.03     16.23 o 
  11  11   8       71.25       53.76     14.74 o 
  12  11   8      148.13      138.40     37.21 o 
  13  11   8       10.72        5.14      9.67 o 
  14  11   8        1.25        0.00      9.12 o 
  15  11   8       17.83       27.83     29.12 o 
  16  11   8        0.47        0.85     10.02 o 
  -8  12   8        6.30        5.00     11.82 o 
  -7  12   8        0.70        8.44     11.65 o 
  -6  12   8       16.01       23.32     11.22 o 
  -5  12   8        8.26       10.13     10.47 o 
  -4  12   8        8.41       11.05     10.92 o 
  -3  12   8        0.02        6.47      8.35 o 
  -2  12   8       13.25       33.68     18.80 o 
  -1  12   8       19.57       38.52     10.79 o 
   0  12   8      196.08      219.47     20.16 o 
   1  12   8      294.01      280.91     29.02 o 
   2  12   8      564.21      553.12     33.95 o 
   3  12   8       39.69       50.78      9.64 o 
   4  12   8      270.48      313.80     24.66 o 
   5  12   8       66.88       55.75      9.28 o 
   6  12   8      100.13      118.96     15.26 o 
   7  12   8        1.72       16.41      7.87 o 
   8  12   8      120.80      113.09     12.70 o 
   9  12   8        1.53       11.58      6.14 o 
  10  12   8       26.96       21.03     13.73 o 
  11  12   8       14.56       17.94     14.96 o 
  12  12   8        1.86        1.50     14.16 o 
  13  12   8        2.02       21.34     13.93 o 
  14  12   8        1.37        0.00     21.43 o 
  15  12   8        0.77       34.10     33.57 o 
  -7  13   8        3.25       10.29     12.57 o 
  -6  13   8       10.85       10.70     11.05 o 
  -5  13   8       11.82        9.94     23.86 o 
  -4  13   8       34.61       44.17     24.27 o 
  -3  13   8       17.98       26.43     16.58 o 
  -2  13   8        0.29       13.91     19.82 o 
  -1  13   8        7.90       12.94      9.10 o 
   0  13   8       28.10       35.73     11.40 o 
   1  13   8       43.37       30.07      9.88 o 
   2  13   8        8.55        1.46      5.82 o 
   3  13   8      149.57      157.84     25.57 o 
   4  13   8       56.13       55.55     10.43 o 
   5  13   8       61.75       60.56     11.18 o 
   6  13   8      132.17      155.30     18.02 o 
   7  13   8        7.10        7.65      7.52 o 
   8  13   8        5.47        9.54      7.21 o 
   9  13   8        2.18       24.22     18.29 o 
  10  13   8       27.38       12.37     12.86 o 
  11  13   8       32.76       50.84     18.85 o 
  12  13   8       36.54       33.42     13.43 o 
  13  13   8        2.02        0.00     11.97 o 
  14  13   8        5.34       13.30     12.86 o 
  15  13   8        2.80        8.57     11.97 o 
  -4  14   8        1.71       13.75     14.56 o 
  -3  14   8       54.08       47.22     14.38 o 
  -2  14   8       16.39       23.46     38.83 o 
  -1  14   8        5.07        1.79      6.89 o 
   0  14   8       98.90      127.37     16.90 o 
   1  14   8        7.63       17.32      9.44 o 
   2  14   8        2.45        0.00      6.92 o 
   3  14   8        2.71        0.00      6.47 o 
   4  14   8        1.24        4.90      7.44 o 
   5  14   8        2.10        4.56      7.62 o 
   6  14   8        2.47        0.00      8.03 o 
   7  14   8        8.34       11.69      8.69 o 
   8  14   8      113.54       95.60     13.90 o 
   9  14   8       50.46       58.19     11.55 o 
  10  14   8       52.13       56.31     16.11 o 
  11  14   8        0.01        6.60     10.82 o 
  12  14   8        1.62       18.59     42.06 o 
  13  14   8       14.47       13.75     19.41 o 
  14  14   8        0.04       12.84     28.71 o 
  -4  15   8        2.24       19.41     21.84 o 
  -3  15   8        6.62        9.71     19.41 o 
  -2  15   8       35.14       12.94     16.99 o 
  -1  15   8        1.31        0.00      6.92 o 
   0  15   8        0.05        1.53      7.09 o 
   1  15   8       22.03       27.29     16.92 o 
   2  15   8       84.63      141.34     19.60 o 
   3  15   8        4.49        5.38      8.27 o 
   4  15   8       50.44       43.53     10.93 o 
   5  15   8       43.31       26.69     11.21 o 
   6  15   8       13.52       19.08     11.55 o 
   7  15   8       25.65       33.61     12.12 o 
   8  15   8       40.39       44.68     12.70 o 
   9  15   8        2.11       10.55     10.49 o 
  10  15   8        4.50        0.00      9.90 o 
  11  15   8        8.67        1.21      8.94 o 
  12  15   8        0.08        0.00     11.71 o 
  13  15   8       13.28       20.27     31.14 o 
  -2  16   8        0.00        7.28     16.18 o 
  -1  16   8        3.78        0.00     17.80 o 
   0  16   8        8.65       11.32     21.84 o 
   1  16   8       42.21       22.43     14.00 o 
   2  16   8       40.34       31.21     14.51 o 
   3  16   8       69.04       81.68     18.11 o 
   4  16   8       76.17       82.56     16.58 o 
   5  16   8       27.11       31.03     11.66 o 
   6  16   8       18.48        0.00      6.76 o 
   7  16   8        0.16       13.11     10.82 o 
   8  16   8        0.63        3.70      8.50 o 
   9  16   8       21.31       43.50     13.76 o 
  10  16   8        0.03        0.00     11.05 o 
  11  16   8        0.10       42.82     37.21 o 
  12  16   8        0.09        5.49     10.48 o 
   1  17   8       18.20        1.62     15.37 o 
   2  17   8        2.44        0.00     12.54 o 
   3  17   8        6.57       55.03     17.80 o 
   4  17   8        8.97       15.14     13.21 o 
   5  17   8        1.27       12.65     25.48 o 
   6  17   8        0.43       45.46     18.58 o 
   7  17   8        7.33        0.00     12.54 o 
   8  17   8        5.16       10.94     11.40 o 
   9  17   8        1.93        0.00     17.79 o 
  10  17   8        8.70       63.09     34.78 o 
  -6 -11   9        2.28       18.85     18.42 o 
  -5 -11   9        5.18        0.00     12.72 o 
  -4 -11   9       13.61        0.00     15.32 o 
  -3 -11   9       31.99       20.40     16.69 o 
  -2 -11   9       52.50       61.25     22.79 o 
  -1 -11   9       17.62       20.77     16.47 o 
  -9 -10   9        5.85       12.30     13.58 o 
  -8 -10   9       41.39       54.76     18.85 o 
  -7 -10   9        1.05        0.00     12.54 o 
  -6 -10   9        2.04        0.00     10.57 o 
  -5 -10   9        2.06        0.00     13.12 o 
  -4 -10   9        1.63        5.78     14.00 o 
  -3 -10   9        0.89       26.65     35.99 o 
  -2 -10   9        5.18       10.06     14.26 o 
  -1 -10   9        0.47        0.00     15.66 o 
   0 -10   9        2.93        0.00     11.22 o 
   1 -10   9        0.00        0.00     13.43 o 
   2 -10   9       18.21       26.18     15.70 o 
 -10  -9   9       15.92        0.35     14.56 o 
  -9  -9   9        1.37       14.56     19.41 o 
  -8  -9   9       86.94       84.72     24.67 o 
  -7  -9   9       43.16       36.84     18.20 o 
  -6  -9   9        8.09       32.73     37.21 o 
  -5  -9   9       38.73       26.72     32.76 o 
  -4  -9   9        2.69       12.55     13.43 o 
  -3  -9   9        0.10       57.34     60.26 o 
  -2  -9   9       42.84       35.78     25.88 o 
  -1  -9   9       22.28       27.40     14.16 o 
   0  -9   9        6.16        8.66     16.58 o 
   1  -9   9       18.66       19.27     14.51 o 
   2  -9   9       23.97        7.52     10.57 o 
   3  -9   9        2.01        6.66     11.97 o 
   4  -9   9       26.78       51.91     18.60 o 
   5  -9   9        7.55       12.55     12.29 o 
 -11  -8   9       56.47       39.13     18.28 o 
 -10  -8   9        3.32        8.90     10.87 o 
  -9  -8   9       39.37       67.06     17.96 o 
  -8  -8   9       12.82       19.31     13.01 o 
  -7  -8   9       16.67       21.52     13.35 o 
  -6  -8   9        3.75        4.49     15.77 o 
  -5  -8   9        0.95        2.88     12.54 o 
  -4  -8   9        7.94        9.02     11.05 o 
  -3  -8   9        0.51        0.00     12.94 o 
  -2  -8   9       55.88       49.84     30.74 o 
  -1  -8   9       92.34       81.25     19.00 o 
   0  -8   9        5.19        5.90     14.56 o 
   1  -8   9        7.12       10.19     13.43 o 
   2  -8   9       11.23       37.00     17.44 o 
   3  -8   9       18.69        0.00     14.96 o 
   4  -8   9       66.46      285.67    157.33 o 
   5  -8   9        0.97        6.20      9.87 o 
   6  -8   9        0.63        6.47     14.30 o 
 -12  -7   9        0.00       11.19     12.29 o 
 -11  -7   9       14.97        7.90      8.55 o 
 -10  -7   9       85.85       91.95     19.58 o 
  -9  -7   9       11.49        9.19      8.26 o 
  -8  -7   9        1.93        6.63      7.80 o 
  -7  -7   9       14.90       21.98      9.08 o 
  -6  -7   9        3.12       13.73     11.40 o 
  -5  -7   9        7.39        0.70      8.52 o 
  -4  -7   9      119.55      117.67     28.72 o 
  -3  -7   9      134.97      141.35     24.58 o 
  -2  -7   9       36.42       32.73     14.96 o 
  -1  -7   9       68.80      100.55     19.00 o 
   0  -7   9        5.51        1.62     10.52 o 
   1  -7   9        1.36        8.09     14.56 o 
   2  -7   9        8.74       26.29     14.16 o 
   3  -7   9      209.60      211.88     33.61 o 
   4  -7   9       13.75        0.00     11.44 o 
   5  -7   9        0.94        0.00     10.57 o 
   6  -7   9        0.14        0.00      9.42 o 
   7  -7   9        2.73       12.43     12.43 o 
   8  -7   9        0.14       12.13     21.03 o 
 -13  -6   9       25.20       13.57     12.24 o 
 -12  -6   9       19.01       10.01      9.91 o 
 -11  -6   9       27.82       24.77     17.09 o 
 -10  -6   9        0.67        3.25      7.31 o 
  -9  -6   9        2.43        1.52     18.60 o 
  -8  -6   9       52.02       89.79     31.84 o 
  -7  -6   9       30.87       40.04     12.49 o 
  -6  -6   9       11.60       25.16     13.75 o 
  -5  -6   9        2.02        4.56      5.47 o 
  -4  -6   9       15.80       15.91      5.40 o 
  -3  -6   9       71.99       68.15     15.09 o 
  -2  -6   9       98.73      130.96     28.31 o 
  -1  -6   9        3.56       24.70     24.67 o 
   0  -6   9       94.80      105.76     38.43 o 
   1  -6   9       20.22       20.34     11.85 o 
   2  -6   9      127.16      122.26     20.96 o 
   3  -6   9        0.01        0.00     15.37 o 
   4  -6   9       54.16       77.56     17.13 o 
   5  -6   9        2.46        0.00      9.90 o 
   6  -6   9       10.55        4.93     10.11 o 
   7  -6   9        6.92        0.00     11.22 o 
   8  -6   9        0.43        0.00     15.37 o 
   9  -6   9        6.72       27.39     13.80 o 
 -13  -5   9       17.16        8.86     11.97 o 
 -12  -5   9        4.11       23.15     14.74 o 
 -11  -5   9       44.23       30.84     11.22 o 
 -10  -5   9      190.18      202.57     20.54 o 
  -9  -5   9      112.89       98.97     14.91 o 
  -8  -5   9       13.38       22.15      8.62 o 
  -7  -5   9        3.82        6.75      7.06 o 
  -6  -5   9        0.35        0.00      5.67 o 
  -5  -5   9        1.86        5.72      5.13 o 
  -4  -5   9      213.37      185.38     15.42 o 
  -3  -5   9      147.70      143.68     15.75 o 
  -2  -5   9       15.15       22.60      5.18 o 
  -1  -5   9      356.09      247.93     25.30 o 
   0  -5   9      111.43      130.81     25.08 o 
   1  -5   9       88.68      117.29     20.00 o 
   2  -5   9       61.71      100.29     31.95 o 
   3  -5   9      110.94      126.18     19.92 o 
   4  -5   9       60.70       58.11     18.01 o 
   5  -5   9       16.26       32.91     21.44 o 
   6  -5   9        1.21        0.00     10.00 o 
   7  -5   9        9.75       31.42     23.46 o 
   8  -5   9        5.44       10.66     14.56 o 
   9  -5   9       12.36       28.23     29.52 o 
  10  -5   9        0.28       12.94     16.99 o 
 -14  -4   9        8.22        0.00     21.44 o 
 -13  -4   9        7.25       40.24     17.44 o 
 -12  -4   9       10.42        0.00     11.44 o 
 -11  -4   9        0.28       13.68      8.89 o 
 -10  -4   9        8.07        2.26      6.68 o 
  -9  -4   9      102.59       94.39     12.63 o 
  -8  -4   9       39.43       51.71     10.88 o 
  -7  -4   9        9.23       25.72      8.41 o 
  -6  -4   9       24.34       29.60     11.93 o 
  -5  -4   9        2.60        1.35      5.07 o 
  -4  -4   9      302.56      301.26     31.99 o 
  -3  -4   9       98.23       94.78     14.14 o 
  -2  -4   9        5.39       14.44      8.42 o 
  -1  -4   9      975.05      849.09     39.60 o 
   0  -4   9       52.41       45.15      6.96 o 
   1  -4   9     1359.13     1229.20     53.63 o 
   2  -4   9       37.47       37.53      9.65 o 
   3  -4   9        8.67       17.00     14.87 o 
   4  -4   9        0.03        0.00      4.19 o 
   5  -4   9        0.06        3.16      4.89 o 
   6  -4   9      106.88       95.63     33.98 o 
   7  -4   9        4.65        0.00     15.77 o 
   8  -4   9        0.75        0.00     13.75 o 
   9  -4   9       14.15       14.07     12.11 o 
  10  -4   9       21.69        5.08      8.68 o 
  11  -4   9        1.15        4.85     20.22 o 
 -14  -3   9        1.61       27.59     15.32 o 
 -13  -3   9        5.99       16.18     26.69 o 
 -12  -3   9        5.84       11.03     10.69 o 
 -11  -3   9       24.71       34.13     10.12 o 
 -10  -3   9       93.73       93.73     17.57 o 
  -9  -3   9        0.05       16.13      9.67 o 
  -8  -3   9        2.38        2.19      6.97 o 
  -7  -3   9        2.53       14.62     10.66 o 
  -6  -3   9        2.40        1.74      4.99 o 
  -5  -3   9        4.99       10.40      5.97 o 
  -4  -3   9       67.41       63.58      8.69 o 
  -3  -3   9      352.99      314.85     25.93 o 
  -2  -3   9       58.72       77.90     10.10 o 
  -1  -3   9      260.40      257.73     24.51 o 
   0  -3   9      226.11      209.67     14.01 o 
   1  -3   9      835.03      769.17     34.49 o 
   2  -3   9       14.73       23.69      5.54 o 
   3  -3   9      162.38      162.24     12.31 o 
   4  -3   9       70.00       62.57      9.08 o 
   5  -3   9        0.24        0.00      5.79 o 
   6  -3   9       75.28       93.06     12.11 o 
   7  -3   9        0.76        0.00      7.59 o 
   8  -3   9      163.03      168.10     17.54 o 
   9  -3   9       10.29       11.64     10.37 o 
  10  -3   9       24.39       25.78     15.04 o 
  11  -3   9        0.89        0.00     16.18 o 
  12  -3   9        5.71        4.04     17.80 o 
 -14  -2   9        0.84       20.10     45.30 o 
 -13  -2   9       10.40       39.52     27.50 o 
 -12  -2   9        1.54        9.30     10.69 o 
 -11  -2   9        0.28       18.04     11.40 o 
 -10  -2   9        0.86        7.63     10.19 o 
  -9  -2   9       34.92       67.16     12.42 o 
  -8  -2   9        3.47       14.89      8.66 o 
  -7  -2   9       62.24       63.68     11.39 o 
  -6  -2   9       23.65       54.40     16.63 o 
  -5  -2   9       34.63        5.20      8.88 o 
  -4  -2   9       11.90       18.29      5.92 o 
  -3  -2   9      162.57      165.76     13.54 o 
  -2  -2   9       65.16       91.99     11.77 o 
  -1  -2   9        8.77       18.85     12.45 o 
   0  -2   9       20.56       26.98     11.32 o 
   1  -2   9        8.51       11.72      9.25 o 
   2  -2   9      125.49      122.40     11.47 o 
   3  -2   9       29.84       54.09     11.85 o 
   4  -2   9        9.10        5.78      5.68 o 
   5  -2   9        0.13        0.00      5.11 o 
   6  -2   9        2.52        8.02      6.25 o 
   7  -2   9       30.57       23.05     12.13 o 
   8  -2   9       16.11        0.00      8.15 o 
   9  -2   9       59.32       55.58     10.93 o 
  10  -2   9       85.93      118.42     20.83 o 
  11  -2   9        0.53        0.00     12.63 o 
  12  -2   9        4.63        8.07     11.47 o 
  13  -2   9        0.42        0.00     17.79 o 
 -14  -1   9       18.19       26.37     14.16 o 
 -13  -1   9       21.80        3.89      8.85 o 
 -12  -1   9       13.68       22.21     13.69 o 
 -11  -1   9        8.94       15.01     16.99 o 
 -10  -1   9      309.95      284.92     35.46 o 
  -9  -1   9      149.90      119.16     13.21 o 
  -8  -1   9       37.25       45.42      9.21 o 
  -7  -1   9        0.19        4.85      6.47 o 
  -6  -1   9       26.98       17.33      5.82 o 
  -5  -1   9        0.05        2.92      6.43 o 
  -4  -1   9      386.41      371.21     19.83 o 
  -3  -1   9       71.76       76.80     13.59 o 
  -2  -1   9        0.56        8.62      6.04 o 
  -1  -1   9      486.18      498.91     24.61 o 
   0  -1   9        0.04        3.11      7.98 o 
   1  -1   9      269.09      265.58     16.78 o 
   2  -1   9       33.74       38.06      7.29 o 
   3  -1   9      139.61      138.07     12.88 o 
   4  -1   9        6.86        6.19      5.68 o 
   5  -1   9       13.76        4.64      5.20 o 
   6  -1   9        0.07        1.56      8.21 o 
   7  -1   9       25.13       43.80      9.79 o 
   8  -1   9      175.18      196.17     18.50 o 
   9  -1   9      130.74      159.60     23.43 o 
  10  -1   9       76.96       94.52     15.03 o 
  11  -1   9       25.09        0.00     11.65 o 
  12  -1   9        7.13        1.25     18.20 o 
  13  -1   9        1.39        0.00     10.47 o 
 -14   0   9        4.11       14.18     12.78 o 
 -13   0   9       27.68       18.96     12.63 o 
 -12   0   9      125.59      109.62     20.41 o 
 -11   0   9       64.82      111.30     20.50 o 
 -10   0   9       11.56       44.65     40.44 o 
  -9   0   9      530.82      472.81     44.64 o 
  -8   0   9       42.53       25.83      5.72 o 
  -7   0   9        9.42       11.40      9.55 o 
  -6   0   9        0.77        0.00      4.11 o 
  -5   0   9      178.20      183.15     11.82 o 
  -4   0   9       31.46       42.50      8.11 o 
  -3   0   9      535.65      569.91     33.58 o 
  -2   0   9       26.19       30.67      6.00 o 
  -1   0   9       19.31       11.21      7.77 o 
   0   0   9        3.30        3.53      4.39 o 
   1   0   9       18.18       23.01      6.00 o 
   2   0   9       62.25       78.31     13.31 o 
   3   0   9        0.91        3.99      8.57 o 
   4   0   9       22.15       32.24      7.20 o 
   5   0   9       12.19       11.16      9.49 o 
   6   0   9        2.65        0.43      6.57 o 
   7   0   9        7.82        5.52      6.21 o 
   8   0   9        1.67        0.00      6.47 o 
   9   0   9       12.96       18.31      8.46 o 
  10   0   9      107.17       99.73     10.70 o 
  11   0   9       13.39        0.00      9.90 o 
  12   0   9        1.01        0.00      9.32 o 
  13   0   9        4.10        0.00     10.88 o 
  14   0   9        6.07        4.00     10.88 o 
 -14   1   9        6.53        4.76     10.52 o 
 -13   1   9        4.81        1.38      8.85 o 
 -12   1   9        6.09       23.46     13.15 o 
 -11   1   9       12.14       13.10     11.27 o 
 -10   1   9       11.40       39.07     32.35 o 
  -9   1   9      159.28      145.98     22.65 o 
  -8   1   9      116.08      104.50     19.01 o 
  -7   1   9        0.00        7.73      7.68 o 
  -6   1   9        9.41       13.59      9.88 o 
  -5   1   9      255.57      245.69     12.71 o 
  -4   1   9      147.57      156.66     10.55 o 
  -3   1   9       11.41       11.49      3.55 o 
  -2   1   9      696.81      686.74     27.65 o 
  -1   1   9       46.31       48.64      6.51 o 
   0   1   9      169.66      142.41     16.12 o 
   1   1   9       31.90       32.31     10.48 o 
   2   1   9      292.21      349.84     18.99 o 
   3   1   9       40.58       48.87      8.38 o 
   4   1   9      588.68      630.67     29.85 o 
   5   1   9       10.59       10.66      5.69 o 
   6   1   9       37.68       27.11      6.72 o 
   7   1   9        1.93       23.80      8.66 o 
   8   1   9      208.68      224.53     18.60 o 
   9   1   9      104.57       89.08     16.57 o 
  10   1   9      307.88      274.38     32.32 o 
  11   1   9        1.46        5.97     16.99 o 
  12   1   9        7.66        0.00     16.99 o 
  13   1   9        3.43       13.75     12.78 o 
  14   1   9        0.03       12.15     12.41 o 
 -14   2   9        1.30       28.74     14.56 o 
 -13   2   9        1.08       13.64     10.92 o 
 -12   2   9        3.89        0.00     10.87 o 
 -11   2   9        2.99        0.00      8.01 o 
 -10   2   9        0.00        5.69     20.63 o 
  -9   2   9      239.96      186.16     24.69 o 
  -8   2   9      292.88      226.41     42.48 o 
  -7   2   9      150.04      179.34     22.80 o 
  -6   2   9        7.01       14.79      7.95 o 
  -5   2   9      113.95      123.30     15.27 o 
  -4   2   9      405.48      423.47     32.25 o 
  -3   2   9      408.36      374.86     14.85 o 
  -2   2   9       10.97       28.34      8.00 o 
  -1   2   9      595.53      603.72     25.28 o 
   0   2   9       18.77       24.66      4.54 o 
   1   2   9        1.13       13.24      5.23 o 
   2   2   9       19.38       25.67      6.15 o 
   3   2   9      735.41      749.98     33.43 o 
   4   2   9      297.62      261.24     16.58 o 
   5   2   9       30.79       58.95     10.65 o 
   6   2   9       58.63       60.27     11.37 o 
   7   2   9        0.32        7.65      5.04 o 
   8   2   9        8.10       11.89      5.64 o 
   9   2   9       97.87       90.29     13.08 o 
  10   2   9      213.82      178.52     23.85 o 
  11   2   9       92.05      105.20     19.80 o 
  12   2   9        5.44        0.00      8.90 o 
  13   2   9        3.41        0.00     13.35 o 
  14   2   9        0.19        0.00     12.94 o 
  15   2   9        4.77        3.32     10.48 o 
 -13   3   9        3.28       10.03     10.92 o 
 -12   3   9        0.08        0.00     10.87 o 
 -11   3   9       18.15       12.53     10.29 o 
 -10   3   9      281.29      288.17     31.56 o 
  -9   3   9        0.05        0.00      7.58 o 
  -8   3   9      291.96      286.07     27.14 o 
  -7   3   9       44.06       74.01     12.86 o 
  -6   3   9        9.84       28.83      9.32 o 
  -5   3   9       38.41       68.37     27.10 o 
  -4   3   9      400.26      401.83     28.90 o 
  -3   3   9      357.43      383.26     26.57 o 
  -2   3   9       99.57      118.32     14.16 o 
  -1   3   9      973.41      988.64     39.74 o 
   0   3   9        3.14        0.00      7.56 o 
   1   3   9      583.95      572.63     23.50 o 
   2   3   9     1362.99     1485.74     86.99 o 
   3   3   9      398.55      407.11     20.93 o 
   4   3   9      123.87      145.57     11.72 o 
   5   3   9       53.35       57.37      9.67 o 
   6   3   9       61.92       57.59      7.97 o 
   7   3   9       16.81       15.85      9.61 o 
   8   3   9       38.09       37.65      6.25 o 
   9   3   9       36.60       43.73     11.14 o 
  10   3   9      122.14      100.15     17.29 o 
  11   3   9       73.06       82.37     19.10 o 
  12   3   9        1.45        0.00      9.10 o 
  13   3   9        1.06       15.93     12.54 o 
  14   3   9       18.40        0.00     10.16 o 
  15   3   9        3.37       13.23     11.85 o 
 -13   4   9        4.97       32.21     31.55 o 
 -12   4   9        1.83        0.00     11.63 o 
 -11   4   9       25.29       14.10     15.37 o 
 -10   4   9       43.19       45.51     13.43 o 
  -9   4   9       42.24       55.31     14.96 o 
  -8   4   9       22.42       18.85     25.48 o 
  -7   4   9        2.81       11.05      8.52 o 
  -6   4   9       28.07       44.51     13.75 o 
  -5   4   9       62.30       58.43     14.51 o 
  -4   4   9        1.29       20.22     11.32 o 
  -3   4   9       51.64       47.12     10.69 o 
  -2   4   9      102.10       97.53     12.59 o 
  -1   4   9       41.62       42.82      3.25 o 
   0   4   9      448.25      472.50     17.57 o 
   1   4   9        4.66        0.00      2.68 o 
   2   4   9       80.89      109.70      9.03 o 
   3   4   9     2036.09     2168.91     77.49 o 
   4   4   9      116.75      142.70     10.30 o 
   5   4   9       55.51       46.86      8.35 o 
   6   4   9      224.77      214.24     14.01 o 
   7   4   9        0.35       15.37     11.73 o 
   8   4   9      269.73      261.76     14.62 o 
   9   4   9        7.17       15.63     18.20 o 
  10   4   9      444.24      457.91     36.51 o 
  11   4   9        6.31        1.75     15.77 o 
  12   4   9       25.00       18.70     11.22 o 
  13   4   9        3.40       13.00     11.32 o 
  14   4   9        3.17        9.91     16.18 o 
  15   4   9        0.66        9.30     12.13 o 
 -13   5   9        0.55        0.00     17.79 o 
 -12   5   9       27.61        9.82     10.48 o 
 -11   5   9        1.79       31.17     30.74 o 
 -10   5   9      184.07      172.63     23.43 o 
  -9   5   9       62.08       55.40     14.96 o 
  -8   5   9       30.70       30.52     10.48 o 
  -7   5   9        3.32        0.00      7.00 o 
  -6   5   9        1.73       11.70     11.73 o 
  -5   5   9       12.05       14.26     10.00 o 
  -4   5   9       31.91       46.05     11.06 o 
  -3   5   9       48.47       58.04     10.87 o 
  -2   5   9      310.05      291.61     24.77 o 
  -1   5   9     2502.29     2309.65    117.30 o 
   0   5   9        5.48        8.18      2.90 o 
   1   5   9      164.79      149.20      7.48 o 
   2   5   9       94.81      136.92     19.88 o 
   3   5   9       66.43       70.75      7.02 o 
   4   5   9       42.81       55.63      7.13 o 
   5   5   9       91.85      118.33     12.24 o 
   6   5   9        6.87       12.26      6.32 o 
   7   5   9       60.08       66.69      7.71 o 
   8   5   9       46.87       50.27      6.18 o 
   9   5   9        8.07        3.00      7.71 o 
  10   5   9     1297.46     1223.39     83.51 o 
  11   5   9       41.13       49.27     13.59 o 
  12   5   9       48.58       54.20     15.44 o 
  13   5   9        0.38        0.00     11.73 o 
  14   5   9        2.14        9.94      9.52 o 
  15   5   9        2.28        0.00     12.24 o 
  16   5   9        0.05        0.00      9.71 o 
 -12   6   9       17.25       52.28     19.01 o 
 -11   6   9        5.01        4.85      9.15 o 
 -10   6   9        0.52        4.85     14.56 o 
  -9   6   9       78.14       87.18     17.85 o 
  -8   6   9        0.54        0.00      7.37 o 
  -7   6   9      125.15      141.65     17.16 o 
  -6   6   9      133.52       94.65     16.30 o 
  -5   6   9       28.84       37.40     10.62 o 
  -4   6   9        0.02       27.57     14.56 o 
  -3   6   9      276.89      229.44     72.83 o 
  -2   6   9       53.19       51.05     10.30 o 
  -1   6   9       15.65       10.92     13.35 o 
   0   6   9      264.86      232.54     18.57 o 
   1   6   9      747.65      679.42     41.78 o 
   2   6   9        4.90       14.65      3.77 o 
   3   6   9        0.06        0.00      6.07 o 
   4   6   9      193.75      194.92     12.13 o 
   6   6   9        9.89       10.92      5.15 o 
   7   6   9      274.95      282.46     14.94 o 
   8   6   9        8.48       11.18      4.54 o 
   9   6   9      173.97      190.53     20.38 o 
  10   6   9       49.00       46.01     13.41 o 
  11   6   9       59.84       64.16     17.05 o 
  12   6   9       45.64       51.44     15.77 o 
  13   6   9        2.80        7.28     13.75 o 
  14   6   9        1.77        0.00     16.99 o 
  15   6   9        0.43       49.35     31.14 o 
  16   6   9        3.50       10.50     11.75 o 
 -12   7   9        0.19        0.00     14.58 o 
 -11   7   9        5.91        0.00     16.99 o 
 -10   7   9       22.44       38.02     20.22 o 
  -9   7   9        6.51        4.85      7.71 o 
  -8   7   9       23.05       28.69     12.29 o 
  -7   7   9       57.70       55.62     14.30 o 
  -6   7   9        0.46        8.09     13.75 o 
  -5   7   9       31.87       64.11     18.20 o 
  -4   7   9      255.38      266.11     26.23 o 
  -3   7   9      156.11      135.40     16.02 o 
  -2   7   9      753.27      725.78     45.50 o 
  -1   7   9      124.90      134.47     15.16 o 
   0   7   9       44.17       40.64      5.38 o 
   1   7   9      132.82      116.82      6.95 o 
   2   7   9       20.47       23.24      7.87 o 
   3   7   9      152.55      124.86      9.28 o 
   4   7   9        7.81        5.05      5.67 o 
   5   7   9        3.99        0.00      7.28 o 
   6   7   9       59.11       66.81      7.93 o 
   7   7   9        3.57        3.81      3.68 o 
   8   7   9        0.00        6.57      6.84 o 
   9   7   9      127.24      152.32     30.74 o 
  10   7   9       55.40       79.13     15.37 o 
  11   7   9       21.14       21.32     10.48 o 
  12   7   9        0.00        9.82     10.11 o 
  13   7   9       32.90       18.88     16.99 o 
  14   7   9        9.84       15.29     11.22 o 
  15   7   9        0.65       10.52     13.75 o 
  16   7   9        0.03        7.28     12.01 o 
 -11   8   9       43.99       44.97     17.05 o 
 -10   8   9        4.35       15.55     11.47 o 
  -9   8   9        4.38       31.19     12.63 o 
  -8   8   9        0.58        0.00      9.67 o 
  -7   8   9       27.83       42.43     16.18 o 
  -6   8   9        8.52        9.03      8.85 o 
  -5   8   9      226.26      232.14     24.88 o 
  -4   8   9      267.71      246.83     28.02 o 
  -3   8   9       59.29       52.63     13.35 o 
  -2   8   9      278.72      280.89     26.49 o 
  -1   8   9        2.93        5.50      3.85 o 
   0   8   9        1.68        3.81      3.00 o 
   1   8   9        1.18        0.35      3.00 o 
   2   8   9       60.60       64.63      8.41 o 
   3   8   9       34.53       52.23      6.78 o 
   4   8   9       14.05       10.75      4.71 o 
   5   8   9       50.80       43.45     11.77 o 
   6   8   9       26.91       35.90      6.65 o 
   7   8   9        9.23        2.15      3.50 o 
   8   8   9      336.92      329.22     16.60 o 
   9   8   9        0.12        3.68      7.58 o 
  10   8   9      497.61      473.52     41.38 o 
  11   8   9      122.93      114.67     18.85 o 
  12   8   9       15.48       26.69     16.99 o 
  13   8   9        1.74        0.00     10.00 o 
  14   8   9        0.00        0.00      9.42 o 
  15   8   9       10.06       50.63     32.35 o 
  16   8   9        0.14        5.21     10.11 o 
 -10   9   9       11.80        1.68     10.29 o 
  -9   9   9       16.74       61.09     29.52 o 
  -8   9   9        2.79       13.35      9.52 o 
  -7   9   9        8.45       25.98     11.37 o 
  -6   9   9        1.74        0.00     12.54 o 
  -5   9   9      108.16       96.68     16.47 o 
  -4   9   9        6.86        1.48      8.28 o 
  -3   9   9      193.29      195.25     38.84 o 
  -2   9   9      499.95      515.90     40.68 o 
  -1   9   9      697.73      710.33     48.81 o 
   0   9   9        1.65        0.00      3.42 o 
   1   9   9        6.46       21.19      5.03 o 
   2   9   9       42.20       42.73      8.99 o 
   3   9   9       61.07       64.36      8.05 o 
   4   9   9       18.36       25.98      5.85 o 
   5   9   9      108.41      105.70      9.79 o 
   6   9   9       40.70       27.50      9.15 o 
   7   9   9       87.73       79.20      8.10 o 
   8   9   9       83.32       76.25      7.47 o 
   9   9   9      116.04      138.13     17.88 o 
  10   9   9        0.05       13.75     13.75 o 
  11   9   9       26.64       14.56     12.13 o 
  12   9   9        0.51        7.95     16.18 o 
  13   9   9       15.07        9.66     10.57 o 
  14   9   9       10.01        9.83     10.82 o 
  15   9   9        0.24        0.00     11.40 o 
  16   9   9        3.14        0.00     11.27 o 
  -9  10   9        1.37        4.81     11.85 o 
  -8  10   9        4.39       19.45     34.78 o 
  -7  10   9        0.12        7.99     23.46 o 
  -6  10   9       26.16       18.36     11.14 o 
  -5  10   9      100.10       71.71     14.38 o 
  -4  10   9       53.35       28.92     20.22 o 
  -3  10   9      122.94      152.20     25.89 o 
  -2  10   9      331.59      381.69     32.30 o 
  -1  10   9      385.87      365.30     23.01 o 
   0  10   9        1.21        0.06      3.47 o 
   1  10   9      785.92      690.78     31.40 o 
   2  10   9       63.93       57.70     12.52 o 
   3  10   9      309.96      268.03     17.45 o 
   4  10   9       78.47       85.76      9.70 o 
   5  10   9       13.48       19.01      6.86 o 
   6  10   9        2.71        7.67      6.76 o 
   7  10   9      224.16      185.03     13.56 o 
   8  10   9      121.25      113.59      9.76 o 
   9  10   9      222.12      196.54     21.77 o 
  10  10   9       78.55       63.43     15.09 o 
  11  10   9       10.16       12.82     11.27 o 
  12  10   9        1.06       30.52     12.86 o 
  13  10   9       11.58        1.21      7.95 o 
  14  10   9       19.33       38.87     14.94 o 
  15  10   9        1.18        0.00     13.69 o 
  16  10   9        1.98       24.11     20.22 o 
  -9  11   9        6.14        6.18     28.71 o 
  -8  11   9        3.35        0.00     18.60 o 
  -7  11   9        0.26       66.27     50.55 o 
  -6  11   9        0.63        0.03      7.68 o 
  -5  11   9        2.96        0.00      9.42 o 
  -4  11   9      163.37      129.59     23.61 o 
  -3  11   9        5.19        0.27     16.18 o 
  -2  11   9        8.56       28.15     10.00 o 
  -1  11   9        4.09        7.11      4.88 o 
   0  11   9       16.59        8.45     15.91 o 
   1  11   9      294.30      308.80     20.69 o 
   2  11   9      667.12      698.78     41.62 o 
   3  11   9      211.59      221.16     17.42 o 
   4  11   9       69.40       82.58     18.70 o 
   5  11   9        0.20        0.02      5.91 o 
   6  11   9       80.04       95.64     12.16 o 
   7  11   9        7.41       11.87      6.34 o 
   8  11   9        1.39        7.47      5.62 o 
   9  11   9       13.95        4.91      8.52 o 
  10  11   9        1.09       26.05     35.99 o 
  11  11   9       65.91      107.58     22.25 o 
  12  11   9        0.00       17.66     17.79 o 
  13  11   9        1.76        0.00     10.57 o 
  14  11   9        0.07        0.00     12.13 o 
  15  11   9        3.40       13.16     11.63 o 
  -8  12   9        3.04       20.95     14.00 o 
  -7  12   9        2.67        2.83     10.30 o 
  -6  12   9        0.23        2.69     14.96 o 
  -5  12   9       49.38       52.84     23.86 o 
  -4  12   9        0.90        0.00      8.58 o 
  -3  12   9       39.20       28.73     13.12 o 
  -2  12   9       69.42       67.63     14.51 o 
  -1  12   9       85.44       57.13      9.25 o 
   0  12   9        0.04        6.16     15.94 o 
   1  12   9        1.89        7.96      7.27 o 
   2  12   9       95.98       77.71     10.68 o 
   3  12   9       72.68       97.57     12.19 o 
   4  12   9        5.47       15.39      7.67 o 
   5  12   9       38.10       51.01      9.96 o 
   6  12   9       85.40       84.62     11.94 o 
   7  12   9       56.23       30.57     11.78 o 
   8  12   9       12.76       16.85     15.79 o 
   9  12   9       39.46       53.47     14.84 o 
  10  12   9        8.21       19.84     14.96 o 
  11  12   9       18.87        0.42     12.13 o 
  12  12   9       86.78       90.91     36.00 o 
  13  12   9       19.60       12.94     12.01 o 
  14  12   9        2.24        1.57     19.82 o 
  15  12   9        2.07       17.89     14.51 o 
  -6  13   9        0.75        0.00     11.65 o 
  -5  13   9        0.10        3.09      9.67 o 
  -4  13   9       39.59       59.99     28.31 o 
  -3  13   9        6.03       32.93     32.35 o 
  -2  13   9        1.08        4.81     10.48 o 
  -1  13   9        0.07        6.64      7.59 o 
   0  13   9        5.61       12.02      5.97 o 
   1  13   9       92.68       68.01     10.75 o 
   2  13   9       10.43        3.13      5.75 o 
   3  13   9       90.10       83.61     11.48 o 
   4  13   9        6.50       15.39      7.54 o 
   5  13   9        4.76        4.84      6.21 o 
   6  13   9       10.50       14.69      7.25 o 
   7  13   9       16.64       38.17     11.02 o 
   8  13   9        0.03        0.00      5.73 o 
   9  13   9       18.88       23.86     27.91 o 
  10  13   9        6.30        0.00     10.11 o 
  11  13   9        3.25        0.00     12.94 o 
  12  13   9        0.01        2.20     22.24 o 
  13  13   9        0.95        3.82     15.77 o 
  14  13   9        0.22        2.89     24.27 o 
  -5  14   9        3.43        8.09     13.75 o 
  -4  14   9        3.70        0.00     11.40 o 
  -3  14   9       57.83       40.68     40.04 o 
  -2  14   9       17.29       53.39     21.84 o 
  -1  14   9       33.65        6.88     10.30 o 
   0  14   9        2.67       12.66      7.69 o 
   1  14   9        8.38       14.71      8.30 o 
   2  14   9      117.24      145.13     17.48 o 
   3  14   9      139.77      143.48     15.52 o 
   4  14   9       26.19       46.87     11.75 o 
   5  14   9        1.14        0.00      5.93 o 
   6  14   9       22.06       15.97      8.54 o 
   7  14   9       11.36        4.83      7.15 o 
   8  14   9       21.73       26.09     11.87 o 
   9  14   9       18.51       37.77     22.24 o 
  10  14   9       24.95       12.01     14.96 o 
  11  14   9        0.38        3.98     11.14 o 
  12  14   9       15.52        0.00     13.99 o 
  13  14   9        8.44       33.13     18.58 o 
  14  14   9        0.00        9.93     21.03 o 
  -3  15   9        3.34        0.00     16.18 o 
  -2  15   9       25.50       11.32     12.01 o 
  -1  15   9        0.18        0.29      9.32 o 
   0  15   9        3.78       15.28     11.73 o 
   1  15   9        6.63        0.87      9.14 o 
   2  15   9       91.64      116.11     17.64 o 
   3  15   9       96.06       93.85     14.71 o 
   4  15   9       42.16       39.58     15.84 o 
   5  15   9        0.96        5.75      8.33 o 
   6  15   9       10.63       16.13      9.09 o 
   7  15   9       38.94       38.60     11.38 o 
   8  15   9       16.78       18.60      9.87 o 
   9  15   9        0.22       19.88     12.54 o 
  10  15   9       13.00       10.87     12.86 o 
  11  15   9        2.25        0.00     10.82 o 
  12  15   9        0.08        6.26     13.43 o 
  13  15   9        0.02       23.46     19.41 o 
  -1  16   9        2.39       12.94     17.80 o 
   0  16   9        0.00        2.43     13.75 o 
   1  16   9        4.93       15.90     12.82 o 
   2  16   9       49.86       42.50     13.05 o 
   3  16   9        4.05       14.44      9.98 o 
   4  16   9        5.95       24.40     25.20 o 
   5  16   9       16.92       27.78     12.26 o 
   6  16   9       35.12       55.87     14.10 o 
   7  16   9        0.55        2.12     11.75 o 
   8  16   9       46.55       29.38     11.06 o 
   9  16   9       10.85       40.79     15.53 o 
  10  16   9        0.05        2.60      9.42 o 
  11  16   9        2.84        1.60     11.40 o 
   1  17   9        6.33        0.81     13.75 o 
   2  17   9       50.76       94.64     37.21 o 
   3  17   9        3.06        5.47     10.48 o 
   4  17   9        8.13        0.00     10.30 o 
   5  17   9       10.96       12.13     16.99 o 
   6  17   9        0.01       24.69     15.37 o 
   7  17   9       14.71       12.76     10.81 o 
   8  17   9        0.82        0.00      8.02 o 
   9  17   9        3.40       18.60     13.73 o 
  -6 -10  10        0.02       18.54     14.58 o 
  -5 -10  10        1.89       26.69     25.07 o 
  -4 -10  10       21.23        0.00     11.14 o 
  -3 -10  10        2.14        0.00     11.63 o 
  -2 -10  10        2.52        3.52     12.29 o 
  -1 -10  10       23.40        3.05     11.73 o 
   0 -10  10        8.39        3.83     13.01 o 
  -9  -9  10       27.22       10.52     12.43 o 
  -8  -9  10        8.66        2.20     20.22 o 
  -7  -9  10        6.23        4.32     11.63 o 
  -6  -9  10        0.80        0.00     10.92 o 
  -5  -9  10        1.04       26.82     14.74 o 
  -4  -9  10        0.84       12.24     20.63 o 
  -3  -9  10        0.66        0.00     11.06 o 
  -2  -9  10        7.17       14.60     15.32 o 
  -1  -9  10        8.09        6.16     13.93 o 
   0  -9  10        0.21        0.00     14.94 o 
   1  -9  10       20.78       39.58     21.31 o 
   2  -9  10        2.56        0.00     16.18 o 
   3  -9  10        3.06        0.00     11.40 o 
 -10  -8  10       10.57       15.32     13.93 o 
  -9  -8  10       19.56       21.84     18.60 o 
  -8  -8  10        0.38        2.54      9.90 o 
  -7  -8  10       17.63       43.08     27.91 o 
  -6  -8  10       20.76       11.37     16.58 o 
  -5  -8  10        0.18        7.30     10.48 o 
  -4  -8  10        8.58       15.66     12.43 o 
  -3  -8  10        3.08       14.66     11.47 o 
  -2  -8  10        5.97       15.28     13.43 o 
  -1  -8  10        0.14        0.00     13.01 o 
   0  -8  10       17.44       28.90     22.65 o 
   1  -8  10        4.44       16.83     21.43 o 
   2  -8  10       10.72        1.62     12.01 o 
   3  -8  10       71.56       69.39     21.18 o 
   4  -8  10        7.78       12.68     13.01 o 
   5  -8  10        6.72        0.00     10.88 o 
 -11  -7  10        2.39        0.00     10.47 o 
 -10  -7  10       18.72        0.00     10.52 o 
  -9  -7  10        0.19        9.83     13.35 o 
  -8  -7  10       12.40       11.74     12.21 o 
  -7  -7  10       46.28       27.43     15.08 o 
  -6  -7  10       34.27       11.06     18.20 o 
  -5  -7  10       20.86       31.80     14.58 o 
  -4  -7  10       13.68        0.00     12.54 o 
  -3  -7  10       64.92       63.48     15.15 o 
  -2  -7  10        4.57        5.66     12.13 o 
  -1  -7  10        4.37        0.00      9.90 o 
   0  -7  10        3.69        6.78     10.48 o 
   1  -7  10       92.50      102.74     29.12 o 
   2  -7  10        2.80        6.52     10.00 o 
   3  -7  10       19.58        0.00     14.30 o 
   4  -7  10        0.01        1.10     11.32 o 
   5  -7  10       17.18        0.00      9.90 o 
   6  -7  10        0.08        0.00     12.94 o 
   7  -7  10        1.29       26.18     15.70 o 
 -12  -6  10       60.77       70.47     20.79 o 
 -11  -6  10       27.69       16.06     12.29 o 
 -10  -6  10       24.33       15.70     10.13 o 
  -9  -6  10        1.36        0.00      9.30 o 
  -8  -6  10        1.20       23.26     15.02 o 
  -7  -6  10        0.72        4.93      8.79 o 
  -6  -6  10        0.11        6.79      6.56 o 
  -5  -6  10        6.33        1.70      8.28 o 
  -4  -6  10        4.60        0.00     10.25 o 
  -3  -6  10        0.78        4.04      8.90 o 
  -2  -6  10       25.40       51.91     22.24 o 
  -1  -6  10        1.50        0.00     10.00 o 
   0  -6  10       77.61       74.31     20.63 o 
   1  -6  10        3.84        0.00     12.94 o 
   2  -6  10       20.58       38.35     20.63 o 
   3  -6  10       29.87        9.86     13.69 o 
   4  -6  10       14.60       19.28     14.26 o 
   5  -6  10        0.12        5.68     10.88 o 
   6  -6  10        0.11       22.57     15.15 o 
   7  -6  10        1.17        4.39     10.57 o 
   8  -6  10       27.43       56.08     23.05 o 
 -12  -5  10        1.67        2.03     10.29 o 
 -11  -5  10        0.14        0.00     12.25 o 
 -10  -5  10       20.59       10.16      7.35 o 
  -9  -5  10       11.53       26.88     13.20 o 
  -8  -5  10      171.22      164.10     17.00 o 
  -7  -5  10       42.03       43.55     11.60 o 
  -6  -5  10       26.75       31.36     12.05 o 
  -5  -5  10        0.05        4.58     12.71 o 
  -4  -5  10       23.96       20.25      6.86 o 
  -3  -5  10      420.81      389.11     23.50 o 
  -2  -5  10        9.42        0.00      6.57 o 
  -1  -5  10        0.45        0.00      9.10 o 
   0  -5  10      538.14      459.75     38.30 o 
   1  -5  10       65.09       55.56     13.43 o 
   2  -5  10      184.56      223.37     31.44 o 
   3  -5  10        6.82        0.00     11.32 o 
   4  -5  10        0.33       11.15     14.16 o 
   5  -5  10       34.57       23.26     13.58 o 
   6  -5  10        6.05       73.29     18.20 o 
   7  -5  10       49.22       53.09     19.10 o 
   8  -5  10       50.17       67.55     16.47 o 
   9  -5  10       68.81       69.57     19.45 o 
 -13  -4  10        0.57       32.05     24.67 o 
 -12  -4  10       10.09        0.00     11.71 o 
 -11  -4  10        0.42        9.58     10.16 o 
 -10  -4  10       17.27        7.59      6.98 o 
  -9  -4  10       73.97       77.16     20.48 o 
  -8  -4  10       15.61       19.07     10.21 o 
  -7  -4  10        0.13        0.00      6.14 o 
  -6  -4  10        4.24       19.52     17.75 o 
  -5  -4  10       26.56       22.61      7.50 o 
  -4  -4  10       52.50       69.31     10.81 o 
  -3  -4  10       35.93       35.04      6.84 o 
  -2  -4  10      130.47      114.45     11.16 o 
  -1  -4  10       10.98       36.97      8.39 o 
   0  -4  10      822.95      838.04     40.19 o 
   1  -4  10       89.56       74.33      9.58 o 
   2  -4  10       55.81       54.61     12.43 o 
   3  -4  10       95.25       82.57     15.86 o 
   4  -4  10        0.77        0.00     12.13 o 
   5  -4  10        0.41        0.00      9.32 o 
   6  -4  10        4.06       26.62     13.12 o 
   7  -4  10      125.09      161.18     25.41 o 
   8  -4  10        4.03        0.00     10.88 o 
   9  -4  10        2.00       16.99     16.18 o 
  10  -4  10       19.17       35.59     23.46 o 
 -13  -3  10       10.79        6.47     15.37 o 
 -12  -3  10       43.83       62.08     17.64 o 
 -11  -3  10        0.08        1.69     12.54 o 
 -10  -3  10      138.34      132.40     23.12 o 
  -9  -3  10        0.15       10.43      8.28 o 
  -8  -3  10        9.53        9.85      9.67 o 
  -7  -3  10        8.89       23.37     10.48 o 
  -6  -3  10       33.19       52.03     11.57 o 
  -5  -3  10        0.12        0.00      5.11 o 
  -4  -3  10       52.77       69.19     12.48 o 
  -3  -3  10       44.03       72.04     13.72 o 
  -2  -3  10        0.99        5.10      6.35 o 
  -1  -3  10      317.02      316.22     19.89 o 
   0  -3  10        6.89       14.91      8.31 o 
   1  -3  10       11.76       28.43     11.98 o 
   2  -3  10      260.76      254.37     19.33 o 
   3  -3  10      406.82      345.15     21.67 o 
   4  -3  10       16.53        4.04      5.29 o 
   5  -3  10       36.29       57.30      9.43 o 
   6  -3  10        4.38        0.81      6.24 o 
   7  -3  10       12.38        0.93      5.87 o 
   8  -3  10       45.92       31.01     10.06 o 
   9  -3  10        3.75       24.67     12.48 o 
  10  -3  10       17.05       16.99     19.41 o 
  11  -3  10        0.10        4.04     19.41 o 
 -13  -2  10        2.09        0.00     10.29 o 
 -12  -2  10       11.37       11.99      9.90 o 
 -11  -2  10        5.68        0.00     12.86 o 
 -10  -2  10       75.64       93.15     20.16 o 
  -9  -2  10       35.50       36.85     11.74 o 
  -8  -2  10       45.64       38.51      8.17 o 
  -7  -2  10       12.75        6.34     10.52 o 
  -6  -2  10        3.54       20.93      9.32 o 
  -5  -2  10        1.85        8.78     17.80 o 
  -4  -2  10        1.95        0.00      6.88 o 
  -3  -2  10      189.43      191.77     15.92 o 
  -2  -2  10        7.29        0.00      5.69 o 
  -1  -2  10       10.02        0.00      8.17 o 
   0  -2  10      234.73      251.90     18.75 o 
   1  -2  10        2.31        0.63      4.45 o 
   2  -2  10       30.87       38.86      7.85 o 
   3  -2  10       86.39       61.76      9.55 o 
   4  -2  10       16.43       21.07     12.59 o 
   5  -2  10        0.14        0.84      9.30 o 
   6  -2  10       21.17       37.54      9.58 o 
   7  -2  10        0.26        3.64      6.62 o 
   8  -2  10        7.74        4.48      6.92 o 
   9  -2  10       46.77       58.87     13.01 o 
  10  -2  10       41.42       38.02     14.30 o 
  11  -2  10        9.72       10.25     11.85 o 
  12  -2  10        0.15        0.00     22.65 o 
 -13  -1  10        0.62        0.00     14.56 o 
 -12  -1  10        1.36        8.47     11.97 o 
 -11  -1  10        7.57       29.88     19.01 o 
 -10  -1  10       17.68       33.97     25.88 o 
  -9  -1  10       70.72       83.12     19.01 o 
  -8  -1  10       47.21       62.98     15.77 o 
  -7  -1  10       24.63       31.64      8.94 o 
  -6  -1  10       34.65       33.60     11.73 o 
  -5  -1  10        1.15       13.43     12.32 o 
  -4  -1  10        3.48       20.03     13.96 o 
  -3  -1  10       36.99       19.30     12.99 o 
  -2  -1  10      209.24      172.29     39.68 o 
  -1  -1  10        6.07       24.23      8.95 o 
   0  -1  10       54.20       64.42      9.79 o 
   1  -1  10      187.08      208.65     17.09 o 
   2  -1  10       96.23       96.45     13.20 o 
   3  -1  10       76.66       73.62     12.54 o 
   4  -1  10        4.57        0.39      6.96 o 
   5  -1  10        7.63       21.13      6.80 o 
   6  -1  10       14.97       15.47      9.56 o 
   7  -1  10       62.14       87.42     13.60 o 
   8  -1  10      460.46      492.34     36.51 o 
   9  -1  10       78.20       27.16     23.53 o 
  10  -1  10        7.02       23.05     20.63 o 
  11  -1  10        7.71       17.25     19.01 o 
  12  -1  10        0.00        0.00     23.46 o 
  13  -1  10       18.39       13.12     14.56 o 
 -13   0  10        0.59        0.00     19.41 o 
 -12   0  10       14.70       22.47     13.93 o 
 -11   0  10        6.80        4.17      8.85 o 
 -10   0  10        1.72        0.49      8.52 o 
  -9   0  10       11.74        0.00      7.37 o 
  -8   0  10       16.46       36.10     12.94 o 
  -7   0  10       74.37       82.24     16.71 o 
  -6   0  10      142.77      116.04     10.60 o 
  -5   0  10      100.32       82.09     17.44 o 
  -4   0  10      302.20      314.01     16.83 o 
  -3   0  10        9.69       13.39      6.02 o 
  -2   0  10       25.05       45.27     10.67 o 
  -1   0  10       89.85       95.54     14.51 o 
   0   0  10       12.30       18.33      6.47 o 
   1   0  10      126.78      143.42     12.82 o 
   2   0  10       33.74       23.18      9.10 o 
   3   0  10      409.05      451.63     26.47 o 
   4   0  10       15.68       27.26      9.86 o 
   5   0  10        2.42        1.72      6.56 o 
   6   0  10       10.67       12.71      7.36 o 
   7   0  10        0.05        3.13      8.17 o 
   8   0  10        9.11        2.91      6.37 o 
   9   0  10       60.16       65.47     11.18 o 
  10   0  10        6.50        0.00      8.28 o 
  11   0  10        0.11       34.45     15.15 o 
  12   0  10       10.06        0.00     10.57 o 
  13   0  10        9.31        8.54     11.63 o 
 -13   1  10        0.02        0.00     10.30 o 
 -12   1  10       90.18       82.73     20.41 o 
 -11   1  10      148.87      154.83     26.30 o 
 -10   1  10        9.45       39.90     12.86 o 
  -9   1  10        0.01       27.04     11.65 o 
  -8   1  10       10.30        3.07      7.93 o 
  -7   1  10        4.93       14.43      8.74 o 
  -6   1  10       22.18       26.86     11.27 o 
  -5   1  10       88.65       82.35     13.46 o 
  -4   1  10       29.08       31.32      5.42 o 
  -3   1  10        1.29        0.81      7.28 o 
  -2   1  10      233.53      242.82     14.43 o 
  -1   1  10        0.13       11.32      7.28 o 
   0   1  10      109.38      115.45     15.45 o 
   1   1  10       36.98       48.93      7.99 o 
   2   1  10        0.03        1.69      4.97 o 
   3   1  10     1149.12     1260.00     57.01 o 
   4   1  10      398.13      405.31     25.64 o 
   5   1  10        0.41        0.00      5.29 o 
   6   1  10        1.23        3.13      5.20 o 
   7   1  10       51.14       99.05     17.70 o 
   8   1  10      181.03      200.71     17.31 o 
   9   1  10      217.63      242.22     19.41 o 
  10   1  10      166.78      152.09     24.88 o 
  11   1  10        6.44        8.09     11.32 o 
  12   1  10        1.35        0.00     16.18 o 
  13   1  10        5.85        8.42     10.57 o 
  14   1  10        2.87        0.00     10.82 o 
 -13   2  10        0.23        0.00     10.88 o 
 -12   2  10       10.92       36.32     25.08 o 
 -11   2  10       33.59       56.25     18.85 o 
 -10   2  10      203.14      214.39     27.30 o 
  -9   2  10      112.62      116.44     22.33 o 
  -8   2  10      115.34      125.51     22.25 o 
  -7   2  10       46.26       47.23     23.86 o 
  -6   2  10       11.44       19.26      8.94 o 
  -5   2  10       19.34       25.48     10.87 o 
  -4   2  10       12.24       11.56      8.85 o 
  -3   2  10       59.75       53.02      5.09 o 
  -2   2  10      145.24      148.16      8.93 o 
  -1   2  10        0.05       10.82      4.65 o 
   0   2  10      325.30      293.14     16.14 o 
   1   2  10      162.41      176.12     13.67 o 
   2   2  10      117.66      118.75     14.07 o 
   3   2  10      314.28      392.51     25.37 o 
   4   2  10      562.83      606.69     30.71 o 
   5   2  10        5.99        9.42      7.28 o 
   6   2  10        9.09        1.88      5.85 o 
   7   2  10       66.02       84.63     24.14 o 
   8   2  10       42.53       39.51      9.48 o 
   9   2  10        4.83        7.36      5.89 o 
  10   2  10      173.81      157.65     25.48 o 
  11   2  10       41.70       59.17     14.00 o 
  12   2  10        3.59       11.73     17.39 o 
  13   2  10       13.35        2.31      9.71 o 
  14   2  10       56.46       59.14     23.05 o 
 -13   3  10        3.16        9.76     13.69 o 
 -12   3  10        7.78        8.29     11.27 o 
 -11   3  10        5.75        7.96     10.88 o 
 -10   3  10        0.47        0.00     19.82 o 
  -9   3  10       71.11       63.05     14.51 o 
  -8   3  10       45.97       52.42     13.46 o 
  -7   3  10       60.40       62.16     13.92 o 
  -6   3  10        6.12        6.63     10.92 o 
  -5   3  10        0.12       21.03     16.18 o 
  -4   3  10       10.84       31.46     10.82 o 
  -3   3  10       19.55       34.75     10.11 o 
  -2   3  10      364.08      337.92     43.20 o 
  -1   3  10        2.28        5.53      5.31 o 
   0   3  10      459.13      428.26     33.45 o 
   1   3  10       14.62       13.75     11.82 o 
   2   3  10      408.82      403.29     22.55 o 
   3   3  10      579.38      586.63     29.50 o 
   4   3  10      211.37      253.16     16.76 o 
   5   3  10       39.02       41.72      8.24 o 
   6   3  10       22.69       16.09      7.58 o 
   7   3  10       20.24       33.69     10.80 o 
   8   3  10        0.68        0.00      4.14 o 
   9   3  10       27.31       22.42     12.21 o 
  10   3  10       49.06       60.38     15.41 o 
  11   3  10      127.29       96.36     19.11 o 
  12   3  10        5.34        4.52      9.28 o 
  13   3  10        2.29        8.05     10.62 o 
  14   3  10       14.87        9.79     13.01 o 
  15   3  10        5.73       26.14     17.27 o 
 -13   4  10        0.01       13.48     11.97 o 
 -12   4  10       14.26        9.71     17.80 o 
 -11   4  10       38.00       32.91     15.72 o 
 -10   4  10       14.04       11.41     10.48 o 
  -9   4  10      173.81      141.29     21.84 o 
  -8   4  10        4.39       13.78     13.35 o 
  -7   4  10       15.63       23.83     11.73 o 
  -6   4  10        0.28        6.27      9.71 o 
  -5   4  10        3.79        0.81      6.29 o 
  -4   4  10        9.53       25.48     11.73 o 
  -3   4  10       29.48       35.22     15.77 o 
  -2   4  10      251.34      220.86     23.46 o 
  -1   4  10      958.66      881.24     84.64 o 
   0   4  10      288.42      259.36     12.42 o 
   1   4  10      653.63      714.61     29.99 o 
   2   4  10      374.41      412.51     20.64 o 
   3   4  10       54.47       69.62     14.50 o 
   4   4  10      108.61      127.90     11.86 o 
   5   4  10        2.87       20.64      6.96 o 
   6   4  10       39.34       52.44     11.41 o 
   7   4  10       52.07       67.24      8.49 o 
   8   4  10        2.97        2.83      3.96 o 
   9   4  10        0.03       26.69     20.22 o 
  10   4  10      215.16      221.76     43.69 o 
  11   4  10      463.31      441.14     39.44 o 
  12   4  10        0.80        7.75      9.87 o 
  13   4  10        8.45        0.00      8.52 o 
  14   4  10        4.40        0.00     12.21 o 
  15   4  10        2.58        0.00     10.02 o 
 -12   5  10        6.72        0.25      8.94 o 
 -11   5  10        3.74        9.71     12.01 o 
 -10   5  10       46.91       67.63     16.52 o 
  -9   5  10       88.57      104.01     18.83 o 
  -8   5  10      114.65       96.56     16.56 o 
  -7   5  10        2.75        8.57      8.90 o 
  -6   5  10        3.47        0.00     12.13 o 
  -5   5  10        5.69        6.09      8.52 o 
  -4   5  10       28.21       37.17     11.27 o 
  -3   5  10        3.44       28.46     10.48 o 
  -2   5  10        2.93        2.63      6.79 o 
  -1   5  10       72.44       80.02     14.20 o 
   0   5  10     1057.68     1126.53     38.53 o 
   1   5  10      926.33      926.90     46.76 o 
   2   5  10       36.38       37.04      5.61 o 
   3   5  10       29.99       36.62      7.38 o 
   4   5  10       50.25       55.52     10.11 o 
   5   5  10       20.16       22.65      7.77 o 
   6   5  10       80.71       91.41      9.06 o 
   7   5  10       99.09       97.11      9.86 o 
   8   5  10        4.68        1.38      3.98 o 
   9   5  10       40.01       61.20     15.35 o 
  10   5  10      376.99      405.72     36.82 o 
  11   5  10      101.40      139.48     23.03 o 
  12   5  10      219.79      237.12     51.78 o 
  13   5  10        0.50       16.90     12.63 o 
  14   5  10        8.59       12.58     13.75 o 
  15   5  10        0.13        8.35     10.29 o 
 -12   6  10       48.93       75.03     19.42 o 
 -11   6  10        2.45       45.55     17.44 o 
 -10   6  10        2.36       20.22     15.37 o 
  -9   6  10        2.74        2.43     13.75 o 
  -8   6  10        4.51        2.49      8.49 o 
  -7   6  10      153.41      140.81     18.65 o 
  -6   6  10       10.61       19.66     11.14 o 
  -5   6  10        0.02        7.95     16.99 o 
  -4   6  10      167.13      168.50     21.17 o 
  -3   6  10      215.71      229.03     24.42 o 
  -2   6  10      163.26      133.60     17.69 o 
  -1   6  10     1276.11     1165.20     83.48 o 
   0   6  10      512.45      487.43     20.21 o 
   1   6  10      307.94      274.30     13.22 o 
   2   6  10      123.15      118.61      9.23 o 
   3   6  10      175.88      163.79     10.67 o 
   4   6  10        6.59        9.82      5.20 o 
   5   6  10       39.66       41.16      8.09 o 
   6   6  10       37.68       39.85      6.62 o 
   7   6  10        8.63       13.29      6.07 o 
   8   6  10       94.43       90.41      9.96 o 
   9   6  10       14.55       51.49     13.93 o 
  10   6  10      203.36      212.92     26.64 o 
  11   6  10        4.73       15.21     11.06 o 
  12   6  10        8.56       34.32     45.30 o 
  13   6  10       12.62       16.37     11.71 o 
  14   6  10        1.10        0.23      7.77 o 
  15   6  10        0.15       10.52     12.82 o 
 -11   7  10       12.96       35.34     24.27 o 
 -10   7  10        6.01        1.21      8.01 o 
  -9   7  10        0.02       47.57     42.87 o 
  -8   7  10        0.00        0.00     12.13 o 
  -7   7  10        0.60        3.30      9.71 o 
  -6   7  10       17.59       31.99     14.96 o 
  -5   7  10       27.88       58.73     12.43 o 
  -4   7  10      170.79      160.67     21.84 o 
  -3   7  10        0.26        0.00      6.58 o 
  -2   7  10       34.28       43.26     10.48 o 
  -1   7  10       38.55       44.49     11.14 o 
   0   7  10     1118.66      959.23     37.01 o 
   1   7  10       42.62       42.50      7.71 o 
   2   7  10      771.32      769.29     30.84 o 
   3   7  10       63.11       56.37      7.51 o 
   4   7  10      142.62      152.18     11.79 o 
   5   7  10       24.29       26.98      6.17 o 
   6   7  10      108.28      106.06      9.87 o 
   7   7  10      208.87      226.27     14.38 o 
   8   7  10      177.87      174.77     14.31 o 
   9   7  10        7.19       22.06     12.24 o 
  10   7  10        2.97        0.00     23.86 o 
  11   7  10      432.34      438.71     41.20 o 
  12   7  10        1.00        8.70     10.52 o 
  13   7  10       39.67       31.00     13.43 o 
  14   7  10        2.09        8.47      9.67 o 
  15   7  10        3.01        4.04     10.30 o 
 -11   8  10        9.42       39.63     21.84 o 
 -10   8  10        0.15        0.00      9.67 o 
  -9   8  10        0.02        1.54      8.74 o 
  -8   8  10       40.92       48.93     30.74 o 
  -7   8  10       59.23       56.45     14.84 o 
  -6   8  10        0.99        9.88      9.30 o 
  -5   8  10        2.23       21.86     19.01 o 
  -4   8  10      129.21      126.20     19.05 o 
  -3   8  10      171.62      171.70     22.33 o 
  -2   8  10      332.09      271.18     25.42 o 
  -1   8  10       89.59       60.06     12.63 o 
   0   8  10       63.20       67.75      7.01 o 
   1   8  10        0.12        2.54      4.36 o 
   2   8  10      235.16      254.22     13.26 o 
   3   8  10       15.43        4.55      4.69 o 
   4   8  10       32.99       27.72      6.76 o 
   5   8  10       79.36       63.85      8.05 o 
   6   8  10      126.73      138.08     10.87 o 
   7   8  10       21.17       23.70     12.83 o 
   8   8  10       68.58       55.05      7.03 o 
   9   8  10      291.67      288.94     31.69 o 
  10   8  10       13.91        4.97      7.95 o 
  11   8  10      262.51      261.32     32.02 o 
  12   8  10       24.19       62.12     16.01 o 
  13   8  10        0.12       15.89     11.40 o 
  14   8  10        0.75        7.45     11.14 o 
  15   8  10       14.33       15.63     11.63 o
[truncated: 145,902 more chars]
